# Supplementary material for: Targeting the Cell Stress Response of Plasmodium falciparum to Overcome Artemisinin Resistance
Source: PLoS Biol. 2015 Apr 22;13(4):e1002132. doi: 10.1371/journal.pbio.1002132 (PMC4406523; doi:10.1371/journal.pbio.1002132)
Supplement: S1 Data — (XLSX) [file pbio.1002132.s002.xlsx]

## Sheet: Fig1A
	Fig 1Aa						Fig 1Ab (PL7)							Fig 1Ab (PL2)
	Age p.i.	LD50(3h) (nM)		Vmin(700 nM)			Average ring age p.i. (h)	PL7						Average ring age p.i. (h)	PL2
	(h)	PL7	PL2	PL7	PL2			%Schizonts	%Schizonts to Rings	%Rings	LD50(3h) (nM)	Vmin(700 nM)			%Schizonts	%Schizonts to Rings	%Rings	LD50(3h) (nM)	Vmin(700 nM)
	1.15	> 700	9.1636	0.5207	0.048		-7.3172	0.995191	0.00461916	0.00018998	5.6151	0		-7.645	0.939117	0.0489868	0.0118957	3.8776	0.0017422
	2.65	369.45	7.0376	0.4518	0.0185		-4.3172	0.83693	0.158333	0.00473714	16.928	0.005618		-3.745	0.604745	0.29186	0.103395	5.5214	0.0050031
	3.65	237.939	9.4377	0.4246	0.0217		-1.3172	0.111371	0.725561	0.163068	47.424	0.3738		-0.745	0.213322	0.393471	0.393207	9.5388	0.00612
	6.15	11.6632	9.3117	0.2164	0.0126		1.6828	0.00305111	0.10832	0.888629	>700	0.6283		2.255	0.0453093	0.16781	0.786881	19.9173	0.0384
	9.15	8.8819	12.6643	0.1439	0.0113		4.6828	7.47287e-05	0.00297639	0.996949	>700	0.4855		5.255	0.00825474	0.0370914	0.954654	23.8057	0.0262
	12.15	7.7713	15.9983	0.0517	0.011
	15.15	12.5148	21.9589	0.0278	0.0037017
	19.15	20.5381	28.0644	0.0213	0.0176
	23.15	12.6174	11.6724	0.0064576	0.0228
	27.15		5.0538		0.0011099
	31.15	2.0124		0.0053079

## Sheet: Fig1B
	Fig 1Ba						Fig 1Bb (PL5)							Fig 1Bb (PL1)
	Age p.i.	LD50(3h) (nM)		Vmin(700 nM)			Average ring age p.i. (h)	PL5						Average ring age p.i. (h)	PL1
	(h)	PL5	PL1	PL5	PL1			%Schizonts	%Schizonts to Rings	%Rings	LD50(3h) (nM)	Vmin(700 nM)			%Schizonts	%Schizonts to Rings	%Rings	LD50(3h) (nM)	Vmin(700 nM)
	1.8	> 700	298.215	0.4822	0.4049		-7.3748	0.997014	0.00293091	5.54778e-05	8.1434	0.0129		-9.4726	0.998823	0.00111022	6.71709e-05	9.7306	-0.0135
	4.3	> 700	88.8837	0.5624	0.2622		-4.3748	0.862278	0.134775	0.00294773	18.0985	0.0984		-6.4726	0.974241	0.0246007	0.00115858	19.4423	0.0382
	6.8	90.7579	27.8021	0.3415	0.0763		-1.3748	0.103834	0.758445	0.137722	643.779	0.476		-3.4726	0.62212	0.35213	0.0257499	157.917	0.2358
	9.3	45.9553	17.1846	0.1599	0.0581		1.6252	0.00213957	0.101694	0.896166	> 700	0.8897		-0.4726	0.0668486	0.555272	0.377879	491.069	0.4581
	11.8	36.1243	11.9986	0.1111	0.0366		4.6252	3.96778e-05	0.00209989	0.99786	> 700	0.8627		2.5274	0.00310748	0.0637411	0.933151	397.612	0.4423
	14.3	36.2978	10.1841	0.0635	0.0149
	16.8	38.6436	14.4438	0.0654	0.0121
	19.3	36.693	15.0732	0.0455	-0.0111
	21.8	62.7133	23.4987	0.0794	0.0016393
	25.8	28.3655	13.9856	0.0539	0.0093023

## Sheet: Fig1C
	2 h p.i.						18 h p.i.						34 h p.i.
	Time	LD50 (nM)		Vmin(1.3mM)			Time	LD50 (nM)		Vmin(1.3mM)			Time	LD50 (nM)		Vmin(1.3mM)
	(h)	PL7	PL2	PL7	PL2		(h)	PL7	PL2	PL7	PL2		(h)	PL7	PL2	PL7	PL2
	1.5	>1300	643.014	0.9307	0.4592		1.5	650.393	152.916	0.3592	0.153		0.5	113.3	26.7	0.0755	0.0277
	3	>1300	19.2077	0.6689	0.0672		3	81.401	44.9123	0.0439	0.0295		1	54	20.5	0.0687	0.0359
	6	643.02	4.8441	0.4595	0.0299		6	17.3441	6.5617	0.0039728	-0.00083126		2	19.2	18.5	0.0222	0.008365
	9	16.8098	3.4706	0.1858	0.0164								4	9.5	9.5	-0.0141	0

## Sheet: Fig2A
	DHA	6h p.i.				18h p.i.
	(nM)	Viability		SYTO 61 fluorescence		Viability		SYTO 61 fluorescence
		average	range*	average	range*	average	range*	average	range*
	0.1221	0.9963	0.0325	1.0213	0	0.9987	0.0013158	1.0311	-0.023
	0.2441	0.9938	-0.0325	1.0214	-0.0114	0.9921	0.0263	0.9914	-0.005521
	0.4883	1.0056	-0.0194	0.9989	0.0111	1.0276	-0.0197	1.0029	-0.0279
	0.9766	0.9863	-0.015	0.9771	-0.0218	1.0125	-0.0138	0.9697	-0.0162
	1.9531	0.9994	0.004375	0.9661	0.0108	0.9849	0.0072368	0.9483	-0.0158
	3.9063	0.9819	0.0131	0.9137	0	0.9638	0.0098684	0.8677	-0.0242
	7.8125	1.0088	-0.03	0.8839	0.0197	0.973	0.0032895	0.8344	-0.0186
	15.625	0.9488	-0.0187	0.8313	0.0139	0.9243	-0.0151	0.6248	-0.0209
	31.25	0.8888	-0.0113	0.6841	0.0152	0.8145	0.0132	0.5618	-0.0093856
	62.5	0.6656	-0.003125	0.5729	0.0255	0.4138	-0.0032895	0.5434	-0.0090772
	125	0.4594	0.001875	0.5121	0.0114	0.1079	-0.0065789
	250	0.2469	0.0106	0.5178	0.0057664	0.0257	-0.0046053
	500	0.1463	-0.0025			0.0078947	-0.0052632
	1000	0.1013	0.0175			-0.0039474	0
		* calculated from the range of duplicates

## Sheet: Fig2B
	6 h p.i.					18 h p.i.
	SYTO 61	Events				SYTO 61	Events
	Fluorescence	No DHA	63nM DHA			Fluorescence	No DHA	16nM DHA
	1000	0	0			1000	0	0
	1037.82	0	0			1037.82	8.0178	2.4243
	1077.08	0	0			1077.08	13.0533	4.273
	1117.82	0	0			1117.82	9.5888	3.1217
	1160.1	0	0			1160.1	8.0355	6.3487
	1203.98	3.9844	3.6641			1203.98	7.5178	3.4243
	1249.52	6.4906	1.9984			1249.52	10.0355	2.8487
	1296.78	12.4969	1.8328			1296.78	6.0178	6.9243
	1345.83	5.4813	4.9969			1345.83	9.5355	2.8487
	1396.73	5.4844	2.6641			1396.73	4.0355	2.8487
	1449.56	8.4906	2.4984			1449.56	5.5089	2.9622
	1504.39	5.4906	2.4984			1504.39	4.0355	3.3487
	1561.29	1.9938	4.1656			1561.29	4.0444	3.3109
	1620.34	5.4844	1.1641			1620.34	7.5622	4.7352
	1681.63	5	3			1681.63	5.0533	1.773
	1745.24	0.4813	-1.0031			1745.24	2.5444	4.3109
	1811.25	4.4781	2.3297			1811.25	8.651	5.3569
	1879.75	4.9938	2.6656			1879.75	4.6776	2.2434
	1950.85	4.4844	6.1641			1950.85	5.1332	3.4326
	2024.64	4.4813	1.9969			2024.64	3.1066	6.0461
	2101.22	2.4781	4.3297			2101.22	4.7043	7.1299
	2180.7	5.9594	3.3266			2180.7	4.6421	8.8947
	2263.18	2.9563	1.1594			2263.18	4.2132	4.0921
	2348.78	3.9563	3.6594			2348.78	5.302	8.7138
	2437.62	3.4	1.65			2437.62	5.222	10.0543
	2529.82	3.4188	2.1531			2529.82	7.2309	12.0164
	2625.51	5.3781	2.9797			2625.51	8.8197	11.6382
	2724.82	4.3719	4.6453			2724.82	7.302	10.2138
	2827.88	7.8844	7.3141			2827.88	10.8464	14.0247
	2934.84	6.8875	2.9813			2934.84	9.6865	17.2056
	3045.85	2.8531	9.1422			3045.85	9.2487	18.4408
	3161.05	5.8156	6.6359			3161.05	14.2487	31.9408
	3280.61	4.3625	13.1438			3280.61	14.8109	27.176
	3404.7	4.3188	8.3031			3404.7	12.2931	29.2516
	3533.48	11.8688	13.9781			3533.48	15.2664	40.8651
	3667.13	5.3406	8.4734			3667.13	20.802	47.2138
	3805.83	9.8563	16.8094			3805.83	17.3375	43.5625
	3949.78	9.3313	17.9719			3949.78	22.2487	66.9408
	4099.18	13.3531	30.1422			4099.18	35.9086	67.2599
	4254.22	18.375	20.8125			4254.22	27.2842	79.2895
	4415.13	15.4063	34.4844			4415.13	40.8109	77.676
	4582.13	18.425	43.9875			4582.13	45.2842	79.7895
	4755.45	15.9375	56.6563			4755.45	46.2576	83.403
	4935.31	23.4156	51.4859			4935.31	42.222	85.0543
	5121.99	23.4406	52.8234			5121.99	50.6421	100.895
	5315.72	31.95	72.325			5315.72	53.1865	102.706
	5516.78	25.9594	74.8266			5516.78	55.6954	85.1678
	5725.44	22.9594	54.3266			5725.44	58.1243	93.4704
	5942	30.4906	67.9984			5942	53.1954	69.1678
	6166.75	31.4844	57.1641			6166.75	41.5711	76.1974
	6400	43.9688	52.8281			6400	55.151	63.8569
	6642.07	38	62			6642.07	54.5533	67.273
	6893.3	32.4969	50.8328			6893.3	53.5799	64.6595
	7154.03	45.4875	47.8313			7154.03	49.1155	49.5082
	7424.62	32.9813	43.9969			7424.62	60.0711	56.1974
	7705.45	39.9938	42.1656			7705.45	50.5355	53.8487
	7996.9	43.9875	37.3313			7996.9	49.0266	53.8865
	8299.37	43.9875	40.8313			8299.37	54.5888	46.1217
	8613.28	49	36.5			8613.28	61.5	55
	8939.07	45.9938	40.1656			8939.07	54.5266	48.8865
	9277.18	48.9938	43.6656			9277.18	58.5178	47.4243
	9628.08	62.4938	41.1656			9628.08	62.5089	41.4622
	9992.25	72.9969	38.8328			9992.25	66.5089	38.9622
	10370.2	67.5	44.5			10370.2	58.0178	41.9243
	10762.4	72.4969	40.8328			10762.4	71.0089	32.4622
	11169.5	73.5	37			11169.5	82	28
	11592	75.5	35			11592	80.0178	32.4243
	12030.4	76.4969	31.8328			12030.4	68.5	32
	12485.5	84.5	25.5			12485.5	68.5	24.5
	12957.7	82.5	27			12957.7	63.5	25.5
	13447.8	83	24.5			13447.8	59.5089	21.9622
	13956.5	77.9969	22.8328			13956.5	64	12
	14484.4	89	21.5			14484.4	59	12
	15032.2	81	19			15032.2	45.5	9
	15600.8	80	19.5			15600.8	54.5	10
	16190.9	77	17.5			16190.9	43	10.5
	16803.3	74	15			16803.3	39	5.5
	17438.8	59	14.5			17438.8	33.5089	6.4622
	18098.4	66	13.5			18098.4	35	12.5
	18783	64.9969	12.3328			18783	22.5	11
	19493.4	48	8.5			19493.4	23	7
	20230.7	45	7			20230.7	23.5	5.5
	20995.9	39	4.5			20995.9	29.5	3.5
	21790.1	39.9969	4.8328			21790.1	21.5	6
	22614.3	33	9.5			22614.3	13.5	3
	23469.6	34	4.5			23469.6	17	2.5
	24357.3	29	3.5			24357.3	19.5	2.5
	25278.6	35	7			25278.6	17	2.5
	26234.7	24.5	2			26234.7	7.5	1.5
	27227	29.5	5			27227	12.0089	1.4622
	28256.9	21.9969	3.3328			28256.9	7	0.5
	29325.6	16	0.5			29325.6	10	0
	30434.8	14	4			30434.8	6	1
	31586	10.5	3			31586	8	0
	32780.7	9	3.5			32780.7	5	0
	34020.6	11.5	2			34020.6	3.5	0.5
	35307.4	11.5	1			35307.4	2.5	0
	36642.8	6.5	1.5			36642.8	4.5	0
	38028.8	5.5	2.5			38028.8	2	0
	39467.2	6	0.5			39467.2	1.5	0.5
	40960	1.5	0.5			40960	2	0.5
	42509.3	5.5	3			42509.3	0.5	0
	44117.1	1	0.5			44117.1	1.5	0.5
	45785.8	1.5	2.5			45785.8	0.5	0
	47517.6	1.5	1			47517.6	0	0
	49314.9	1.5	1.5			49314.9	1.5	0
	51180.1	0.5	0.5			51180.1	0.5089	-0.0378
	53116	0	0.5			53116	0.5	0
	55125	0.5	0			55125	0.5	0
	57210.1	0.5	0.5			57210.1	0	0
	59373.9	0	0			59373.9	0	0
	61619.7	0	0.5			61619.7	0	0
	63950.4	0	0			63950.4	0	0
	66369.2	0	0.5			66369.2	0	0
	68879.6	0.5	0			68879.6	0	0
	71484.8	0	0			71484.8	0	0
	74188.7	0	0			74188.7	0	0
	76994.8	0	0			76994.8	0	0
	79907	0	0			79907	0	0
	82929.4	0	0.5			82929.4	0	0
	86066.1	0	0			86066.1	0	0
	89321.4	0	0.5			89321.4	0	0
	92699.9	0	0			92699.9	0	0
	96206.1	0	0			96206.1	0	0
	99845	0	0			99845	0	0
	103622	0	0			103622	0	0
	107541	0	0			107541	0.5	0
	111608	0	0			111608	0	0
	115830	0	0			115830	0	0
	120211	0	0			120211	0	0
	124758	0	0			124758	0	0
	129477	0	0			129477	0	0
	134374	0	0			134374	0	0
	139456	0	0			139456	0	0
	144731	0	0			144731	0	0
	150206	0	0			150206	0	0
	155887	0	0			155887	0	0
	161783	0	0			161783	0	0
	167902	0	0			167902	0	0
	174253	0	0			174253	0	0
	180844	0	0			180844	0	0
	187684	0	0			187684	0	0
	194783	0	0			194783	0	0
	202150	0	0			202150	0	0
	209797	0	0			209797	0	0
	217732	0	0			217732	0	0
	225967	0	0			225967	0	0
	234514	0	0			234514	0	0
	243384	0	0			243384	0	0
	252590	0	0			252590	0	0

## Sheet: Fig2C
	PL2
	DHA	2h p.i.				18h p.i.
	(nM)	Viability		SYTO 61 fluorescence		Viability		SYTO 61 fluorescence
		average	range*	average	range*	average	range*	average	range*
	0.6097	0.985	-0.0072534	0.9765	-0.0145	0.9789	-0.0118	0.9965	-0.0146
	1.829	0.972	-0.0058027	0.917	0.0055029	0.9469	-0.0194	0.9201	-0.0054723
	5.487	0.8337	0.0213	0.8174	0	0.93	0.0101	0.8308	0
	16.4609	0.543	0.0256	0.6745	0	0.7981	-0.00042159	0.5381	-0.0307
	49.3827	0.3085	-0.0474	0.5692	-0.0092725	0.4604	-0.0059022	0.3171	-0.0025335
	148.148	0.19	-0.0091876			0.175	0.0037943	0.2876	-0.0023896
	444.444	0.118	0			0.0725	0.0126
	1333.33	0.0672	-0.0014507			0.0295	0.0042159
						0.0118	0.0092749
						-0.0025295	0.0075885
		* calculated from the range of duplicates
	PL7
	DHA	2h p.i.				18h p.i.
	(nM)	Viability		SYTO 61 fluorescence		Viability		SYTO 61 fluorescence
		average	range*	average	range*	average	range*	average	range*
	0.6097	0.968	0.0018797	1.0124	0.0096075	1.028	-0.0305	0.9566	0.0281
	1.829	0.9643	-0.0031328	0.9934	0.0158	0.9823	-0.00060976	0.9104	-0.018
	5.487	0.9586	-0.015	0.8966	-0.0203	1.0268	-0.002439	0.8042	0.0137
	16.4609	0.9261	-0.01	0.8018	0.0026629	1.0091	0.0067073	0.5499	-0.0146
	49.3827	0.8271	-0.0113	0.7628	0.0205	0.7183	-0.0354	0.3984	-0.0017059
	148.148	0.7469	-0.0062657	0.7349	0.0125	0.3134	-0.0268	0.3492	0.0015806
	444.444	0.7249	0.0157	0.7252	-0.0222	0.1396	0.0116	0.3416	-0.0187
	1333.33	0.6748	-0.0056391	0.7106	0.0267	0.0439	0.0146
						0.0122	-0.0060976
						-0.0128	-0.0030488
		* calculated from the range of duplicates

## Sheet: Fig2D
Strain:	PL2				PL2				PL2				PL7				PL7				PL7
Time:	1.5 h				3 h				6 h				1.5 h				3 h				6 h
	SYTO 61	Events			SYTO 61	Events			SYTO 61	Events			SYTO 61	Events			SYTO 61	Events			SYTO 61	Events
	Fluorescence	No DHA	xx nM DHA		Fluorescence	No DHA	xx nM DHA		Fluorescence	No DHA	xx nM DHA		Fluorescence	No DHA	xx nM DHA		Fluorescence	No DHA	xx nM DHA		Fluorescence	No DHA	xx nM DHA
	475	0	0		600	8.5	7.2747		425	0	0		375	0	0		375	0	0		425	0	0
	498.549	8	14.3712		629.968	14	9.438		445.971	8.5	2.4448		394.839	4.5	2.4591		394.556	3	3.4859		447.624	5	3.2127
	523.266	15	17.8148		661.433	11	12.5468		467.977	7	-0.6104		415.728	9	7.4318		415.132	9.5	5.9013		471.452	5	0.8829
	549.209	16	16.7019		694.469	8.5	6.7127		491.068	6.5	-0.4069		437.721	7	6.8909		436.78	5.5	3.359		496.548	4.5	1.3829
	576.437	8	8.8148		729.155	6.5	6.0418		515.299	6	1.0931		460.879	8.5	3.9045		459.558	7.5	6.3308		522.981	9.5	-1.4043
	605.015	8	14.0405		765.574	8	5.5468		540.726	5	-0.888		485.261	8	6.3909		483.523	12.5	5.7744		550.821	5.5	-0.5054
	635.011	8.5	13.5326		803.812	5.5	7.9355		567.408	8	-2.4621		510.933	6	5.35		508.739	8	7.7321		580.142	7	3.8935
	666.493	7.5	11.3069		843.959	4.5	5.7671		595.405	8	-3.2398		537.964	6	7.6454		535.269	8.5	5.1052		611.024	8.5	2.2924
	699.536	8	10.3633		886.112	6.5	3.9329		624.785	6	-1.888		566.424	6	9.2136		563.183	5	6.5629		643.551	8	-2.5374
	734.218	7.5	7.186		930.37	5	3.0393		655.614	7.5	-4.0915		596.39	5.5	5.4681		592.552	5.5	3.5488		677.809	6.5	0.8455
	770.618	6	6.2019		976.839	7.5	7.2127		687.964	6.5	-5.9243		627.942	6	5.3726		623.453	6	7.3091		713.89	6	3.92
	808.824	6	6.9682		1025.63	4	7.4874		721.911	6.5	-4.0726		661.163	5.5	6.9681		655.965	6.5	4.7104		751.892	11.5	4.4626
	848.923	7	5.6781		1076.86	4.5	10.8215		757.533	6.5	-8.6278		696.141	5.5	8.3044		690.173	7.5	5.5694		791.917	7.5	19.5211
	891.011	5.5	2.2345		1130.64	10	16.0468		794.912	5.5	-0.9432		732.97	9	5.2907		726.165	10	6.1117		834.073	9.5	10.2764
	935.185	5	5.4038		1187.11	7	18.2177		834.136	3.5	-4.9795		771.747	2	3.7635		764.034	9	9.3091		878.473	13.5	18.1648
	981.55	4	6.9118		1246.4	8.5	20.0494		875.295	4	-1.3691		812.575	8.5	8.6544		803.878	6.5	12.6681		925.236	10.5	18.8935
	1030.21	7	11.0167		1308.66	10.5	34.1063		918.485	4.5	-4.2208		855.564	3.5	6.7498		845.799	9.5	13.4501		974.489	15	32.4946
	1081.29	5.5	8.5326		1374.02	9	44.1608		963.807	5	-3.1656		900.827	6.5	8.6271		889.907	6.5	13.2809		1026.36	19	36.3669
	1134.9	6	6.1375		1442.65	11	39.6633		1011.36	6	6.3155		948.484	9	7.4271		936.314	14.5	18.9219		1081	20.5	47.6542
	1191.16	6	8.589		1514.7	5.5	71.9949		1061.27	8.5	7.3344		998.663	9.5	12.4681		985.142	15	17.3796		1138.54	17	46.8404
	1250.22	9.5	15.3069		1590.36	9	78.3316		1113.64	6	10.8344		1051.5	10.5	15.4271		1036.52	13.5	17.6193		1199.15	24.5	58.984
	1312.2	5	18.2663		1669.79	15	94.7203		1168.59	7.5	15.3896		1107.12	17.5	18.2136		1090.57	15	31.1757		1262.98	36.5	51.4415
	1377.25	10.5	29.597		1753.19	16.5	118.609		1226.25	4	18.2413		1165.7	16.5	25.6727		1147.44	18.5	26.2462		1330.22	39.5	64.484
	1445.54	7.5	25.5405		1840.76	13	117.777		1286.76	11	16.5379		1227.37	18.5	34.2272		1207.28	20	36.3026		1401.03	49	82.8989
	1517.2	9	38.097		1932.7	13	115.443		1350.25	9	21.0189		1292.3	25.5	36.2818		1270.24	27	56.4013		1475.61	49	85.3138
	1592.42	10	49.7663		2029.23	13	106.666		1416.88	5.5	35.6672		1360.67	32	60.2818		1336.48	34.5	65.9295		1554.16	53	92.1702
	1671.37	15.5	54.3792		2130.58	18	87.6658		1486.79	6.5	28.5189		1432.65	49	76.8636		1406.18	41.5	90.8872		1636.89	66	99.0851
	1754.23	17.5	68.9921		2237	32.5	90.7772		1560.15	9	34.5931		1508.44	48.5	103.904		1479.51	46.5	114.373		1724.03	66	91
	1841.2	20	53.6614		2348.73	39	105.389		1637.14	7.5	33.8707		1588.25	68	139.877		1556.66	59.5	122.43		1815.8	65.5	79.3138
	1932.49	20	54.1534		2466.04	35.5	100.554		1717.92	10.5	27.5189		1672.27	60.5	144.405		1637.84	49	126.472		1912.46	60	66.5425
	2028.29	25	52.7178		2589.21	55	109.054		1802.69	12	21.6483		1760.74	63.5	138.918		1723.25	61	134.429		2014.26	66.5	55.5425
	2128.85	20.5	50.6614		2718.53	56	97.5544		1891.64	16	14.6483		1853.89	62	132.418		1813.12	57.5	117.444		2121.49	65	46.6276
	2234.4	35.5	57.7742		2854.31	72	118.389		1984.98	21.5	15.7224		1951.97	66.5	118.445		1907.67	59	115.458		2234.42	53	34.7713
	2345.17	42	60.2742		2996.87	92	104.166		2082.92	19.5	17.0741		2055.24	79.5	84.9727		2007.15	52	97.4718		2353.36	60.5	31.3138
	2461.44	47	81.3871		3146.56	105	114.389		2185.7	22.5	9.0741		2163.97	52	78.5		2111.82	53	77.4718		2478.64	49.5	33.5
	2583.47	50	79.7742		3303.72	127	131.5		2293.55	27.5	6.2965		2278.45	59	74		2221.95	60.5	66.4859		2610.58	83	38.5
	2711.55	63.5	93.2178		3468.73	122.5	121.889		2406.72	32.5	10.2965		2398.99	62	58.9454		2337.82	57.5	62		2749.55	66.5	34.7713
	2845.99	60.5	106.887		3641.98	148.5	113.5		2525.48	33.5	10.5741		2525.91	61.5	66.9727		2459.74	45.5	75		2895.92	69.5	36.5
	2987.08	81	106.5		3823.88	152	101		2650.1	43.5	6		2659.54	72	73.4727		2588.01	62.5	78		3050.07	74.5	31.0425
	3135.18	96.5	123.387		4014.87	153.5	103.5		2780.86	46	7.2224		2800.24	86	88.5		2722.98	67	89.4718		3212.44	82	36.0425
	3290.61	132	130.944		4215.4	171.5	88.5		2918.08	54	4.0741		2948.38	63	90.9864		2864.98	75.5	88.5		3383.44	77.5	27
	3453.75	137.5	155.444		4425.94	185	77		3062.07	62.5	8.6483		3104.37	76.5	102.5		3014.38	81	89		3563.55	89	32.7713
	3624.98	146	154.944		4647	176.5	61		3213.16	85.5	4.5		3268.6	85	77.9864		3171.58	82	96.5		3753.25	76	23
	3804.7	146.5	158		4879.1	173	55.3886		3371.71	90	8		3441.52	78	84		3336.97	79.5	77		3953.04	77.5	18.5
	3993.33	160.5	144		5122.8	159.5	43.5		3538.08	109	4.5		3623.59	80	65.5		3510.99	75	84.5		4163.47	84.5	19
	4191.31	170	152.5		5378.67	159.5	46		3712.66	116.5	5		3815.3	86	72		3694.09	78.5	64.5		4385.11	85	16.5
	4399.1	165	144.5		5647.31	156.5	38		3895.86	172	4		4017.14	80.5	81.4864		3886.73	80.5	63.5		4618.54	73	13
	4617.2	172.5	143.5		5929.37	140	32.3886		4088.1	149.5	4.5		4229.66	72.5	83.5		4089.42	79.5	59.5		4864.39	89	9.5
	4846.11	173.5	127.444		6225.53	153.5	24.5		4289.82	170	6.5		4453.43	83.5	71.5		4302.68	79	65		5123.34	88	10.5
	5086.37	185.5	112		6536.47	125.5	31		4501.49	185.5	7.5741		4689.04	71.5	63		4527.06	79.5	56.5		5396.06	83	8.5
	5338.54	164.5	85.4436		6862.94	95.5	23.8886		4723.61	160	5.5		4937.1	75.5	48.5		4763.14	83	45.5		5683.31	72.5	6.5
	5603.21	143.5	76		7205.72	102	20.5		4956.69	183	1.5741		5198.3	85.5	52		5011.53	81	54.5		5985.85	67	6
	5881.01	148	77.5		7565.63	83	18		5201.27	166	4.5		5473.31	76.5	49		5272.88	90	39.5		6304.49	73.5	6
	6172.57	142.5	53.4436		7943.5	75	14.5		5457.92	154.5	6		5762.87	62	44		5547.85	74.5	37		6640.09	64.5	4
	6478.59	119.5	52.5		8340.25	65.5	15.5		5727.23	143	3.5		6067.75	63	41		5837.17	74.5	34		6993.56	59	3
	6799.79	114.5	47.5		8756.82	53	11.5		6009.84	156.5	1.5		6388.76	64.5	35		6141.57	70	33.5		7365.84	50	1.2713
	7136.9	85	53		9194.19	53.5	7		6306.38	150	3.5		6726.75	49.5	37.5		6461.85	70	24.5		7757.95	54	3.5
	7490.74	82.5	39.5		9653.41	50	2.5		6617.56	136.5	3		7082.62	58	33.5		6798.83	62.5	22.5		8170.92	55.5	1.5
	7862.11	73.5	28.5		10135.6	44	8.5		6944.1	121.5	2		7457.32	43	27.5		7153.38	56	18		8605.88	44	2
	8251.89	72	28		10641.8	38	2.3886		7286.74	97.5	3		7851.84	45.5	26		7526.42	53.5	16.5		9063.99	34	1
	8661	49.5	22.5		11173.3	32	6.5		7646.3	82	3.5		8267.24	35.5	21		7918.92	53	12.5		9546.49	29	3
	9090.4	49.5	24.5		11731.4	22	6		8023.59	76.5	3.5		8704.61	35.5	21		8331.88	43.5	16		10054.7	21.5	1
	9541.08	61.5	26		12317.3	16	1		8419.5	65	0		9165.12	26.5	15		8766.38	42	7		10589.9	19.5	2
	10014.1	42	16.5		12932.5	16	0.5		8834.95	61	5		9649.99	20.5	7		9223.54	43.5	13		11153.6	20	2
	10510.6	36.5	13		13578.5	16.5	0		9270.9	53.5	2		10160.5	12.5	7.5		9704.53	27.5	8.5		11747.4	13	1
	11031.7	27.5	5.5		14256.7	7.5	0		9728.36	47.5	1.5		10698.1	14	5.5		10210.6	20	3.5		12372.7	13	2.5
	11578.6	25	10		14968.7	3.5	0.5		10208.4	46	2.5		11264	8	3.5		10743.1	19.5	6.5		13031.3	6.5	2
	12152.6	25	6.5		15716.4	5	1		10712.1	35.5	1		11859.9	8	4.5		11303.3	13.5	5		13725	5.5	2
	12755.1	20	2		16501.4	3.5	0.5		11240.7	41	3		12487.4	5	1		11892.8	14.5	1.9859		14455.7	3	1.5
	13387.5	13.5	2.5		17325.5	4	0		11795.3	24.5	1		13148	2.5	2.5		12513	9.5	1		15225.2	3.5	0.5
	14051.2	11.5	6.5		18190.9	3	0		12377.4	25	1.5		13843.6	4	0.5		13165.5	9.5	2		16035.6	3.5	0
	14747.8	9.5	2		19099.5	3.5	0		12988.1	21	0.5		14576	2	0		13852.1	5	1		16889.3	3.5	0.5
	15479	8	2.5		20053.4	1	0		13629	13.5	0.5		15347.1	0.5	0.5		14574.5	3.5	2		17788.3	1	0.5
	16246.4	3.5	0.5		21055	0.5	0		14301.5	14	0		16159	0.5	0.5		15334.5	1.5	0		18735.2	1.5	0.5
	17051.9	4	1		22106.6	0.5	0		15007.2	12	0.5		17013.9	0	0		16134.2	1.5	0.5		19732.5	0.5	0
	17897.3	2.5	1		23210.8	0	0.5		15747.7	8	0		17914	0	0		16975.6	1	1		20783	0	0
	18784.6	3.5	0.5		24370.1	0.5	0		16524.7	5.5	0.5		18861.7	0	-0.0136		17860.8	0	0		21889.3	0	0
	19715.9	4.5	0		25587.3	0	0		17340.1	4	1		19859.6	0.5	0.5		18792.3	1	0		23054.5	0	0
	20693.3	0.5	1		26865.3	0	0		18195.7	5	0		20910.3	0	0		19772.2	0.5	0		24281.8	0	0
	21719.3	0.5	0		28207.1	0	0		19093.6	1	0.5		22016.5	0	0		20803.4	1	0		25574.3	0	0
	22796.1	1.5	0		29616	0	0		20035.7	3	0		23181.3	0	0		21888.2	0	0		26935.7	0	0
	23926.2	0.5	0		31095.2	0	0		21024.4	0.5	0		24407.6	0.5	0		23029.7	0	0		28369.6	0	0
	25112.4	0	0		32648.3	0	0		22061.8	0.5	-0.4259		25698.9	0	0		24230.6	0	0		29879.8	0.5	0
	26357.5	0.5	0		34279	0	0		23150.4	0.5	0		27058.5	0	0		25494.3	0	0		31470.3	0	0
	27664.2	0.5	0		35991.1	0	0		24292.7	0.5	0		28490	0	0		26823.8	0	0		33145.6	0	0
	29035.7	1	0		37788.7	0	0		25491.4	1.5	0		29997.2	0	0		28222.6	0	0		34910	0	0
	30475.2	0.5	0		39676.1	0	0		26749.2	1	0		31584.2	0	0		29694.4	0	0		36768.3	0	0
	31986.1	0	0		41657.8	0	0		28069.1	0	0		33255.1	0	0		31242.9	0	0		38725.6	0	0
	33571.9	0	0		43738.5	0	0		29454.2	0.5	0		35014.5	0	0		32872.2	0	0		40787.1	0	0
	35236.3	0	0		45923	0	0		30907.5	0	0		36866.9	0	0		34586.4	0	0		42958.3	0	0
	36983.3	0	0		48216.7	0	0		32432.6	0	0		38817.3	0	0		36390.1	0.5	0		45245.1	0	0
	38816.8	0	0		50625	0	0		34033	0	0		40870.9	0	0		38287.8	0	0		47653.6	0	0
	40741.3	0	0		53153.5	0	0		35712.3	0	0		43033.1	0	0		40284.5	0	0		50190.3	0	0
	42761.1	0.5	0		55808.4	0	0		37474.5	0	0		45309.7	0	0		42385.2	0	0		52862	0	0.5
	44881.1	0	0		58595.8	0	0		39323.6	0	0		47706.8	0	0		44595.6	0	0		55676	0	0
	47106.2	0	0		61522.5	0	0		41263.9	0.5	0		50230.7	0	0		46921.2	0	0		58639.8	0	0
	49441.6	0	0		64595.3	0	0		43300.1	0	0		52888.1	0	0		49368.1	0	0		61761.3	0	0
	51892.8	0	0		67821.6	0	0		45436.6	0	0		55686.1	0	0		51942.6	0	0		65049	0	0
	54465.6	0	0		71209.1	0	0		47678.6	0	0		58632.1	0	0		54651.3	0	0		68511.8	0	0

## Sheet: Fig3B
	Trophozoite	Frequency
	Size (pixels2)	31 h post-exposure		35 h post exposure
		No DHA	1 mM DHA	No DHA	1 mM DHA
	(Rings)	0.0145	0.1429	0	0.0517
	1000	0	0.1429	0	0.0517
	1400	0.029	0.25	0.0169	0.1379
	1800	0.1159	0.3036	0.0678	0.2069
	2200	0.1159	0.125	0	0.069
	2600	0.1884	0.0357	0.1186	0.2069
	3000	0.2029	0	0.1186	0.0517
	3400	0.1449	0	0.1017	0.1034
	3800	0.1159	0	0.1525	0.0862
	4200	0.0435	0	0.1695	0.0172
	4600	0.029	0	0.1186	0.0172
	5000	0	0	0.1017	0
	5400	0	0	0.0169	0
	5800	0	0	0.0169	0

## Sheet: Fig3C
	Time after	% Pyknotic
	DHA treatment	PL2		PL7
	(h)	No DHA	1 mM DHA	No DHA	1 mM DHA
	13.5	4.1	11.6	4.8	8.51351
	17.5	4.4	13.9	4.3	12.1622
	21.5	1.7	42.8	1.7	20.4054
	26.5	2.2	73.1	4.2	34.1892
	30.5	1.9	74.4	2.3	42.973
	34.5	2.2	88.1	2.2	72.7027

## Sheet: Fig4B
	3D7			PL2			PL7
	Mean	SEM	N	Mean	SEM	N	Mean	SEM	N
QHS	1.77778	0.204653	9	1.94444	0.14348	9	1.18182	0.0942127	11
WR				1.06667	0.166667	3	0.8	0.1	3

[truncated: 29 more sheets: Fig5A, Fig5B, Fig6A, Fig6B, Fig6C, Fig7A, Fig7B, Fig7C, FigS1, FigS2A, FigS2B, FigS2C, FigS3A, FigS3B, FigS4A, FigS4B, FigS4C, FigS4D, FigS5, FigS6A …]
