# Supplementary material for: Targeting the Cell Stress Response of Plasmodium falciparum to Overcome Artemisinin Resistance
Source: PLoS Biol. 2015 Apr 22;13(4):e1002132. doi: 10.1371/journal.pbio.1002132 (PMC4406523; doi:10.1371/journal.pbio.1002132)
Supplement: S1 Spreadsheet — The Parasite Clearance Simulation can be downloaded as a separate file. (XLSX) [file pbio.1002132.s011.xlsx]

## Sheet: Instructions
Simulation Of Parasite Clearance Curves (Parasite Clearance Simulation_DHA.xlsx)
(Incorporating clearance of unviable parasites, growth retardation and age broadening)
Calculates Parasite Clearance curves during ART monotherapy (up to 4 drug treatments 24 h apart) incorporating:
	- PK of drug
	- Age distribution of parameters from CED analysis (1 h resolution; 48 h lifecycle)
	- Initial age distribution of parasites
	- Aging and replication of parasites between each pulse (1 h resolution)
	- Sequestration of mature parasites
	- Clearance of unviable parasites
	- Drug-Induced growth retardation of viable parasites
	- Broadening of parasite age distributions during course of therapy
How to perform and analyse simulations
- The User interfaces with the Model through the "Simulation Summary" sheet:
	- Simulation Summaries are graphically represented within this sheet:
	Figures in top row:
		Left Figure: Comparison of parasite clearance data obtained from field study (symbols; from Dondorp et al (2009) NEJM 361:455) with simulation incorporating growth retardation and broadening of the parasite age distribution
		Middle & Right Figures: Parasite Clearance Curve simulations in the absence (middle figure) and presence (right figure) of growth retardation (simulations either incorporate (solid curves) or do not incorporate (dashed curves) broadening of the parasite age distribution).
		Red curves: Total Viable Parsasite Population (circulating & sequestered); Blue Curves: Circulating Viable Parasites; Black Curves: Total Circulating Parasites (Viable & Unviable)
	Figures in second row: Drug Pharmacokinetic profile; Initial Age Distribution of parasites; Vmin as a function of parasite age (Vmin representing the fraction of parasites surviving a single drug dose)
	Figures in third row: Age distribution of parasites at various times during the course of treatment: simulations with growth retardation (simulations either incorporate (red curves) or do not incorporate the broadening of parasite age distribution during treatment).
	Figures in fourth row: Age distribution of parasites at various times during the course of treatment: simulations without growth retardation (simulations either incorporate (red curves) or do not incorporate the broadening of parasite age distribution during treatment).
	Note:	This Excel file contains "Hidden" sheets in which calculations are performed; These sheets can be "Unhidden" if required
User Inputs
1.	Strain
	Enter PL2 (K-13 wildtype) or PL7 (K-13 mutant) in B3; this loads the CED parameters for the relevant strain to be used for all calculations.
2.	PK parameters
	Enter parameters in B6..B8
	Assumes linear rise up until "Time to Cmax" with subsequent decay using half-life entered
3.	Parasite Age Distribution
	Gaussian Distribution with center "mage" & width "sage" (B11, B12)
	The "cont?" query (B13) determines whether the distribution is extended/continued "below" 0 or "above" 48 h:
	Entering "n" crops the distribution at 0 and 48 h
	Entering "y" continues the distribution outside this range with correction for parasite replication:
		ie parasites "younger" than rings are schizonts with freuqnecy divided by the replication number (see below)
		parasite "older" than schizonts are rings with the frequency multiplied by replication number
		Calculations performed by offsetting the time by "+" and "-" 48 h and comparing with the unoffset distribution,
		the maximum number is then used. Calculations are in Columns AG..AI
	To generate an asynchronous, flat distribution use a broad sage parameter (eg mage = 20, sage = 10,000)
4.	Replication
	Enter the replication factor per cycle in B16
5.	Sequestration
	Determines the fraction of parasites of a certain age to be sequestered
	Calculated as per Saralamba et al (2011) PNAS 108:397 :
	Probalility of not being sequestered = 2^((ab-a)/(am-ab))
		where a = the parasite age
		ab = the age at which sequestration begins (all parasites below this age are not sequestered)
		am = the age at which 50% of parasites are sequestered
5.	Clearance
	Takes into account the kinetics of clearance of unviable parasites.
	Derived using a 2-step process:
		first, an unviable parasite has to become amenable to splenic clearannce (occurs with a half-life of t½(strain) )
		second, the amenable parasite is cleared by the spleen with a half-life t½(spleen)
	Entering small values for both parameters (eg 0.001 h) means unviable parasites are immediately cleared
	The number of uncleared unviable parasites at any time is calculated according to:
		Amp * ( k1 exp(-k2 (t-T)) - k2 exp(-k1 (t-T)) ) / (k1 -k2)
		where k1 is rate constant associated with t½(strain)
		k2 is rate constant associated with t½(spleen)
		T is the time at which the unviable parasite appeared (relative to start of treatment)
		& Amp is the number of unviable parasites that were created at time T
	Note:	Values of t½(spleen) and t½(strain) cannot be "0" and cannot be exactly the same value:
		Entering small values for each parameters (eg 0.001 h) means unviable parasites are immediately cleared and approximates a half-life of zero
		Use slightly different values for each t½ if you require them to be similar (eg 3 and 3.001 hr)
6.	Broadening of Distribution
	Broadens the parasite age distribution during drug treatment
	Note: the broadening is calculated every 24 h and the recalculated age distribution is used as the input for the next treatment
	Broadening is performed as follows:
		The number of parasites present in each 1 h age window are resdistributed according to a Gaussian distribution
		freqency of a particular age = e^(-a^2/2/sbroad^2) where sbroad is the "sigma" gaussian term (ie related to half-width)
		The number of parasites present in each 1 h age window are calculated by numerical integration and divided by sbroad*sqrt(2p), so inegrated area = 1.
		Parasite ages < 0 & > 48 are reassigned to ages between 0-48. The number of parasites in these windows are divided and multiplied, respectively, by replications factor.
		Note because age redistribution results in "new rings" from schizonts or disaapearance of rings to form "new schizonts", the total number of parasites can change after redistribution of ages after broadening
	Note:	Values for sbroad must be > 0.1
		A value of 0.1 for sbroad effectively represents no broadening during treatment
7.	Growth retardation:
	The degree of growth retardation per drug treatment can be varied by entering a maximum retradation value (B33)
	This is simply the time for which the parasite cycle is delayed by each drug treatment.
	For calculation of parasite clearance curves, the retardation is assumed to occur linearly over a time period 2 x the maximum retardation value (ie a 6 h retardation occurs over 12 h)
	Note: this parameter can also be used to calculate the effects of different parasite cycle times, eg a 2 h retardation per 24 h mimics a parasite lifecycle of 52 h with no retardation
	A value of "0" retardation can be input for no retardation
8.	Removal of selected parasite population
	The influence of a particular parasite population on the efficacy of drug treatment can be assessed by selectively removing/deleting parasites of a particular age at the start of treatment
	Enter "y" for the Remove? query (B38) if require a particular parasite subpopulation to be removed
	Parasites with ages between "deletion start age" & "deletion end age" will be removed from the intial age distribution

## Sheet: Simulation Summary
Inputs				Simulation Summary																							Input Calculations
																											Drug PK			Initial Age Distribution*						Vmin
Strain:	PL7	(PL2 or PL7)																									Drug Pulse	[Drug]		Par. Age	Age Dist	Age Distribution Calculations				Drug Pulse	Vmin
																											Time (hr)	(nM)		(hr)	(t=0)*	No ofs	-48h ofs	+48h ofs		Time (hr)
PK Parameters																											0	0		0.5	0.649779	0.649779	6.87243e-15	2.33194e-07		0	0.28739
Time to Cmax =	1	hr		Parasite																							0.5	1410		1.5	0.734421	0.734421	2.06881e-14	9.89613e-08		0.5	0.279512
Cmax =	2820	nM		Clearance																							1	2820		2.5	0.813318	0.813318	6.10194e-14	4.11481e-08		1	0.272421
Elim. Half-life =	51	min		Curves																							1.5	1875.74		3.5	0.882497	0.882497	1.7634e-13	1.67637e-08		1.5	0.224533
																											2	1247.66		4.5	0.938216	0.938216	4.99312e-13	6.69159e-09		2	0.180925
Parasite Age Distribution:																											2.5	829.888		5.5	0.977302	0.977302	1.38526e-12	2.61712e-09		2.5	0.142762
mage =	7	hr																									3	552.005		6.5	0.997452	0.997452	3.76552e-12	1.0029e-09		3	0.110585
sage =	7	hrs																									3.5	367.17		7.5	0.997452	0.997452	1.0029e-11	3.76552e-10		3.5	0.0843547
cont?	y	(y or n)																									4	244.225		8.5	0.977302	0.977302	2.61712e-11	1.38526e-10		4	0.063593
																											4.5	162.448		9.5	0.938216	0.938216	6.69159e-11	4.99312e-11		4.5	0.0475662
Replication:																											5	108.053		10.5	0.882497	0.882497	1.67637e-10	1.7634e-11		5	0.0354466
Fold =	10	per cycle																									5.5	71.8722		11.5	0.813318	0.813318	4.11481e-10	6.10194e-12		5.5	0.026431
																											6	47.8062		12.5	0.734421	0.734421	9.89613e-10	2.06881e-12		6	0.0198093
Sequestration:																											6.5	31.7986		13.5	0.649779	0.649779	2.33194e-09	6.87243e-13		6.5	0.0149924
ab =	15	hr																									7	21.151		14.5	0.563279	0.563279	5.38402e-09	2.23685e-13		7	0.0115139
am =	18	hr		Initial																							7.5	14.0687		15.5	0.47843	0.47843	1.21796e-08	7.13346e-14		7.5	0.00901587
				Parameters																							8	9.3579		16.5	0.398153	0.398153	2.69958e-08	2.22895e-14		8	0.00722913
																											8.5	6.22447		17.5	0.324652	0.324652	5.86267e-08	6.82398e-15		8.5	0.00595008
Clearance																											9	4.14024		18.5	0.259373	0.259373	1.24748e-07	2.04697e-15		9	0.00501644
t½ (strain) =	3.5	hr																									9.5	2.75391		19.5	0.203033	0.203033	2.60079e-07	6.01621e-16		9.5	0.00428212
t½ (spleen) =	3	hr																									10	1.83178		20.5	0.15572	0.15572	5.31271e-07	1.73249e-16		10	0.00360266
																											10.5	1.21842		21.5	0.11702	0.11702	1.06332e-06	4.88827e-17		10.5	0.00286568
																											11	0.810438		22.5	0.0861616	0.0861616	2.0852e-06	1.35138e-17		11	0.00207407
																											11.5	0.539068		23.5	0.0621589	0.0621589	4.00653e-06	3.66045e-18		11.5	0.00135527
Broadening				Parasite Age																							12	0.358564		24.5	0.0439369	0.0439369	7.54269e-06	9.7147e-19		12	0.000821556
sbraod =	3	(Sum=1)		Distributions																							12.5	0.238501		25.5	0.0304294	0.0304294	1.3913e-05	2.52616e-19		12.5	0.000480383
				During																							13	0.15864		26.5	0.0206487	0.0206487	2.5145e-05	6.43621e-20		13	0.00189295
Growth Retardation:				Treatment																							13.5	0.105521		27.5	0.0137287	0.0137287	4.45267e-05	1.6067e-20		13.5	0.001893
Max. Retard =	6	hr		(simulations																							14	0.0701877		28.5	0.00894342	0.00894342	7.72548e-05	3.92987e-21		14	0.00189311
				with retardation)																							14.5	0.0466858		29.5	0.0057084	0.0057084	0.000131331	9.41798e-22		14.5	0.00189333
																											15	0.0310533		30.5	0.00356995	0.00356995	0.000218749	2.21143e-22		15	0.00189374
																											15.5	0.0206553		31.5	0.00218749	0.00218749	0.000356995	5.08776e-23		15.5	0.00189455
Remove Selected population?																											16	0.013739		32.5	0.00131331	0.00131331	0.00057084	1.14688e-23		16	0.00189613
remove ?	n	(y or n)		Parasite Age																							16.5	0.00913858		33.5	0.000894342	0.000772548	0.000894342	2.53305e-24		16.5	0.0018992
deletion Start Age	0			Distributions																							17	0.00607858		34.5	0.00137287	0.000445267	0.00137287	5.48159e-25		17	0.00190519
deletion End Age	5			During																							17.5	0.0040432		35.5	0.00206487	0.00025145	0.00206487	1.16227e-25		17.5	0.00191688
				Treatment																							18	0.00268936		36.5	0.00304294	0.00013913	0.00304294	2.4146e-26		18	0.00193976
				(simulations																							18.5	0.00178885		37.5	0.00439369	7.54269e-05	0.00439369	4.91494e-27		18.5	0.00198469
				with no retardation)																							19	0.00118986		38.5	0.00621589	4.00653e-05	0.00621589	9.80234e-28		19	0.00207364
																											19.5	0.000791443		39.5	0.00861616	2.0852e-05	0.00861616	1.91548e-28		19.5	0.00225233
																											20	0.000526433		40.5	0.011702	1.06332e-05	0.011702	3.66743e-29		20	0.00262087
																											20.5	0.00035016		41.5	0.015572	5.31271e-06	0.015572	6.87992e-30		20.5	0.00341578
																											21	0.000232911		42.5	0.0203033	2.60079e-06	0.0203033	1.26457e-30		21	0.00525125
																											21.5	0.000154922		43.5	0.0259373	1.24748e-06	0.0259373	2.27739e-31		21.5	0.0098736
																											22	0.000103047		44.5	0.0324652	5.86267e-07	0.0324652	4.01855e-32		22	0.0225032
																											22.5	6.85427e-05		45.5	0.0398153	2.69958e-07	0.0398153	6.94765e-33		22.5	0.0579802
																											23	4.55916e-05		46.5	0.047843	1.21796e-07	0.047843	1.17691e-33		23	0.147111
																											23.5	3.03255e-05		47.5	0.0563279	5.38402e-08	0.0563279	1.95338e-34		23.5	0.291823
																											24	2.01712e-05		* if cont? = "y", number of parasites of a particular age calculated
																														by taking maximum value from Rows AG..AI which effectively extends
																														distribution below 0 h & above 48 h
Output Summary:
PL7
Strain & Initial	Time	Total Viability (Norm)
Age Dist.		Model
		Simple	Broad	Ret	Broad&Ret
	0	109.538	109.538	109.538	109.538
PL7	24	13.0357	13.0357	13.0263	13.0263
mu(age)=7	48	0.187376	0.201651	0.051071	0.0688754
sigma(age)=7	72	0.0371646	0.0312692	0.00444438	0.00783591
	96	0.000550708	0.000461656	0.000108594	0.000184125

## Sheet: Field Data
Field Data from Pailin and Maesot
- From Dondorp et al (2009) NEJM 361:455 (Dose 2 mg/kg)
Pailin			Maesot
Treatment Time (hr)	Parasite Density		Treatment Time (hr)	Parasite Density
0	100		0	100
2	100		4	55.406
4	92.8922		8	24.7913
6	72.2522		12	5.82823
8	58.9075		18	1.29702
12	39.2327		24	0.816406
18	27.2803		30	0.257714
24	13.466		36	0.114764
30	2.82476		42	0.0383579
36	1.00427
42	0.739105
48	0.555639
54	0.130851
60	0.0877987
66	0.0303995

## Sheet: CED Parameters
	Inputs						Inputs					Inputs
		PL2						PL7					Test
	Age	Modelled					Age	Modelled				Age	Modelled
	(hr)	gamma	te50,sat	Km			(hr)	gamma	te50,sat	Km		(hr)	gamma	te50,sat	Km
	0.5	2.63514	1.24394	21.9657			0.5	1.7625	4.6377	11.131		0.5	3	100	1
	1.5	2.63514	1.24394	21.9657			1.5	1.8675	4.6377	11.7163		1.5	3	100	1
	2.5	2.63514	1.24394	21.9657			2.5	1.9725	4.6377	12.388		2.5	3	100	1
	3.5	2.63187	1.0783	23.3188			3.5	2.0775	4.16097	13.1637		3.5	3	100	1
	4.5	2.62861	0.988919	24.8612			4.5	2.1825	3.74164	14.0653		4.5	3	100	1
	5.5	2.62534	0.940688	26.6202			5.5	2.2875	3.37279	15.121		5.5	3	100	1
	6.5	2.62208	0.914662	28.6247			6.5	2.3925	3.04834	16.3669		6.5	3	100	1
	7.5	2.61881	0.900618	30.9026			7.5	2.4975	2.76295	17.8499		7.5	3	100	1
	8.5	2.61554	0.893039	33.4772			8.5	2.6025	2.51192	19.6315		8.5	3	100	1
	9.5	2.61228	0.88895	36.3604			9.5	2.7075	2.29111	21.7937		9.5	3	100	1
	10.5	2.60901	0.886743	39.5426			10.5	2.8125	2.09688	24.4462		10.5	3	100	1
	11.5	2.60575	0.885552	42.9786			11.5	2.9175	1.92603	27.7384		11.5	3	100	1
	12.5	2.60248	0.884909	46.5704			12.5	3.0225	1.77576	31.8745		12.5	3	100	1
	13.5	2.59922	0.884563	50.1518			13.5	3.1275	1.64357	37.1355		13.5	3	100	1
	14.5	2.59595	0.884376	53.482			14.5	3.2325	1.5273	43.9055		14.5	3	100	1
	15.5	2.59268	0.884275	56.2614			15.5	3.3375	1.42502	52.6978		15.5	3	100	1
	16.5	2.58942	0.88422	58.1787			16.5	3.4425	1.33506	64.157		16.5	3	100	1
	17.5	2.58615	0.884191	58.9843			17.5	3.5475	1.25592	78.9652		17.5	3	100	1
	18.5	2.58289	0.884175	58.5644			18.5	3.6525	1.18632	97.4862		18.5	3	100	1
	19.5	2.57962	0.884166	56.979			19.5	3.7575	1.12509	118.871		19.5	3	100	1
	20.5	2.57635	0.884162	54.4416			20.5	3.8625	1.07124	139.623		20.5	3	100	1
	21.5	2.57309	0.884159	51.2524			21.5	3.9675	1.02386	153.12		21.5	3	100	1
	22.5	2.56982	0.884158	47.7214			22.5	4.0725	0.982194	153.12		22.5	3	100	1
	23.5	2.56656	0.884157	44.1112			23.5	4.1775	0.945542	139.623		23.5	3	100	1
	24.5	2.56329	0.884157	40.612			24.5	4.2825	0.913301	118.871		24.5	3	100	1
	25.5	2.56002	0.884157	37.342			25.5	4.3875	0.884942	97.4862		25.5	3	100	1
	26.5	1.96821	0.167265	215.603			26.5	1.96821	0.167268	215.603		26.5	3	100	1
	27.5	1.96821	0.167266	215.603			27.5	1.96821	0.16727	215.603		27.5	3	100	1
	28.5	1.96821	0.167267	215.603			28.5	1.9682	0.167275	215.603		28.5	3	100	1
	29.5	1.96821	0.16727	215.603			29.5	1.9682	0.167285	215.602		29.5	3	100	1
	30.5	1.96821	0.167274	215.602			30.5	1.9682	0.167303	215.602		30.5	3	100	1
	31.5	1.96822	0.167283	215.6			31.5	1.9682	0.16734	215.6		31.5	3	100	1
	32.5	1.96823	0.1673	215.597			32.5	1.9682	0.16741	215.597		32.5	3	100	1
	33.5	1.96825	0.167333	215.591			33.5	1.96819	0.167548	215.59		33.5	3	100	1
	34.5	1.96829	0.167398	215.579			34.5	1.96818	0.167817	215.578		34.5	3	100	1
	35.5	1.96837	0.167524	215.557			35.5	1.96816	0.168339	215.554		35.5	3	100	1
	36.5	1.96852	0.167769	215.513			36.5	1.96811	0.169358	215.508		36.5	3	100	1
	37.5	1.96881	0.168247	215.427			37.5	1.96802	0.171341	215.417		37.5	3	100	1
	38.5	1.96939	0.169177	215.259			38.5	1.96784	0.175205	215.24		38.5	3	100	1
	39.5	1.97051	0.170989	214.933			39.5	1.96749	0.18273	214.896		39.5	3	100	1
	40.5	1.9727	0.174519	214.299			40.5	1.96682	0.197386	214.226		40.5	3	100	1
	41.5	1.97696	0.181395	213.062			41.5	1.96551	0.225934	212.92		41.5	3	100	1
	42.5	1.98525	0.194786	210.654			42.5	1.96295	0.281536	210.377		42.5	3	100	1
	43.5	2.00141	0.220869	205.963			43.5	1.95796	0.389835	205.423		43.5	3	100	1
	44.5	2.03288	0.271672	196.826			44.5	1.94826	0.600772	195.775		44.5	3	100	1
	45.5	2.09417	0.370622	179.03			45.5	1.92935	1.01162	176.984		45.5	3	100	1
	46.5	2.21356	0.56335	144.368			46.5	1.89253	1.81185	140.382		46.5	3	100	1
	47.5	2.44609	0.938734	76.8559			47.5	1.82081	3.37047	69.0925		47.5	3	100	1

## Sheet: Age Viability Profiles
Viability Profiles for different parasite ages
	- Viability data for each parasite start age as a function of time during an individual drug pulse are extracted from data in Columns BC..CX
	Time Dur	Parasite Age at start of treatment (h)
	ing Pulse	0.5	1.5	2.5	3.5	4.5	5.5	6.5	7.5	8.5	9.5	10.5	11.5	12.5	13.5	14.5	15.5	16.5	17.5	18.5	19.5	20.5	21.5	22.5	23.5	24.5	25.5	26.5	27.5	28.5	29.5	30.5	31.5	32.5	33.5	34.5	35.5	36.5	37.5	38.5	39.5	40.5	41.5	42.5	43.5	44.5	45.5	46.5	47.5
	(h)	Viability profile during treatment for each age group
	0	1	1	1	1	1	1	1	1	1	1	1	1	1	1	1	1	1	1	1	1	1	1	1	1	1	1	1	1	1	1	1	1	1	1	1	1	1	1	1	1	1	1	1	1	1	1	1	1
	1	0.938915	0.947686	0.955274	0.952631	0.94901	0.944292	0.938327	0.930935	0.921918	0.911071	0.898203	0.883173	0.865936	0.846596	0.825473	0.803153	0.780501	0.758561	0.738229	0.719527	0.700519	0.676778	0.643216	0.598129	0.545032	0.489876	0.0430389	0.0430401	0.0430425	0.0430472	0.0430562	0.0430738	0.0431081	0.043175	0.0433054	0.0435599	0.0440573	0.045033	0.0469587	0.0508044	0.0586419	0.075128	0.111146	0.190932	0.352357	0.592412	0.804112	0.914248
	2	0.817869	0.830969	0.843344	0.824787	0.80178	0.773743	0.740166	0.700722	0.655412	0.604706	0.549645	0.491836	0.433318	0.376296	0.322816	0.274488	0.232301	0.196577	0.166971	0.142472	0.121414	0.101897	0.0829341	0.0652587	0.0502671	0.038546	0.010283	0.0102833	0.0102839	0.010285	0.0102873	0.0102917	0.0103002	0.0103168	0.0103491	0.0104123	0.0105359	0.0107785	0.0112587	0.0122225	0.0142067	0.0184696	0.0282224	0.0522129	0.113691	0.258962	0.506461	0.742885
	3	0.687602	0.697851	0.707969	0.670185	0.625996	0.575655	0.520005	0.460556	0.399417	0.339054	0.281909	0.230009	0.184686	0.146493	0.1153	0.0904956	0.0712002	0.0564403	0.0452426	0.0366568	0.0297549	0.0237459	0.0182732	0.0135179	0.00976958	0.00704072	0.00488494	0.00488508	0.00488537	0.00488592	0.00488699	0.00488908	0.00489315	0.00490108	0.00491655	0.00494675	0.00500582	0.00512185	0.00535155	0.00581295	0.00676447	0.00881607	0.0135472	0.025409	0.0573174	0.14248	0.329243	0.583184
	4	0.572039	0.576657	0.581365	0.530678	0.475046	0.416146	0.356213	0.297758	0.243176	0.194351	0.152414	0.117696	0.0898644	0.0681551	0.0515991	0.0392018	0.0300515	0.0233644	0.0184827	0.0148416	0.0119393	0.00938031	0.00701791	0.00497949	0.00342004	0.00233471	0.00314814	0.00314823	0.00314842	0.00314877	0.00314946	0.00315081	0.00315344	0.00315856	0.00316854	0.00318802	0.00322613	0.003301	0.00344922	0.00374702	0.00436137	0.00568708	0.00875019	0.0164683	0.0375204	0.0959637	0.237291	0.464977
	5	0.478704	0.478069	0.477602	0.421635	0.363691	0.306144	0.251426	0.201634	0.158212	0.121817	0.0923746	0.0692771	0.0516181	0.0383989	0.0286694	0.021604	0.016526	0.0128985	0.0102951	0.00836122	0.00678459	0.00532593	0.00392114	0.00269317	0.00176796	0.00114589	0.00244554	0.00244561	0.00244575	0.00244603	0.00244657	0.00244761	0.00244965	0.00245363	0.00246138	0.0024765	0.0025061	0.00256424	0.00267934	0.00291058	0.00338764	0.0044171	0.00679609	0.012795	0.02921	0.0753042	0.190522	0.387139
	6	0.407885	0.403535	0.399458	0.343273	0.287803	0.235368	0.187924	0.146773	0.112457	0.0848328	0.0632654	0.0468534	0.0346237	0.0256618	0.0191803	0.0145405	0.0112441	0.00890957	0.00723943	0.00598487	0.00492206	0.0038803	0.00283184	0.00190102	0.00120512	0.000748179	0.00213858	0.00213864	0.00213877	0.00213901	0.00213948	0.00214039	0.00214218	0.00214565	0.00215242	0.00216564	0.00219151	0.00224232	0.00234291	0.00254499	0.00296184	0.00386123	0.00593903	0.0111766	0.0255073	0.0658258	0.167366	0.34058
	7	0.357606	0.351126	0.345072	0.290936	0.23931	0.192162	0.150885	0.116151	0.087956	0.0657761	0.0487866	0.0360543	0.0266777	0.0198658	0.0149683	0.0114752	0.00899786	0.0072426	0.00598076	0.0050171	0.00417015	0.00330091	0.00239832	0.00158818	0.000984777	0.00059398	0.00200207	0.00200213	0.00200224	0.00200247	0.00200291	0.00200376	0.00200543	0.00200868	0.00201502	0.00202739	0.0020516	0.00209914	0.00219327	0.00238235	0.00277237	0.00361375	0.00555704	0.0104534	0.0238429	0.0614983	0.156335	0.315297
	8	0.324995	0.317549	0.310677	0.258925	0.210659	0.167506	0.130448	0.099789	0.0752508	0.0561645	0.0416685	0.0308689	0.0229442	0.0171961	0.0130631	0.0101109	0.00801195	0.00651941	0.00543968	0.00460387	0.00385066	0.00305563	0.00221543	0.00145669	0.00089254	0.000529718	0.00194134	0.00194139	0.00194151	0.00194173	0.00194215	0.00194298	0.0019446	0.00194775	0.00195389	0.00196589	0.00198935	0.00203545	0.00212669	0.00230999	0.00268806	0.00350359	0.00538691	0.0101309	0.0230984	0.0595472	0.15125	0.302675
	9	0.306063	0.298285	0.291184	0.241222	0.195202	0.154522	0.119933	0.0915524	0.0689837	0.0515114	0.0382813	0.02844	0.0212203	0.0159792	0.0122045	0.00950222	0.00757574	0.00620156	0.00520306	0.00442382	0.00371179	0.00294922	0.00213621	0.00139983	0.000852724	0.000502033	0.00191438	0.00191444	0.00191455	0.00191476	0.00191518	0.001916	0.0019176	0.0019207	0.00192676	0.00193859	0.00196172	0.00200717	0.00209714	0.00227787	0.00265063	0.00345468	0.00531135	0.00998763	0.022767	0.0586757	0.148954	0.296727
	10	0.296176	0.288313	0.281184	0.232281	0.187515	0.14816	0.114854	0.0876255	0.0660318	0.0493438	0.0367192	0.02733	0.0204388	0.0154316	0.0118206	0.00923146	0.00738256	0.00606127	0.00509889	0.00434469	0.00365083	0.00290254	0.00210149	0.00137492	0.0008353	0.000489927	0.00190244	0.00190249	0.0019026	0.00190282	0.00190323	0.00190405	0.00190563	0.00190872	0.00191474	0.00192649	0.00194948	0.00199464	0.00208404	0.00226363	0.00263404	0.003433	0.00527786	0.00992408	0.02262	0.0582883	0.147929	0.294014
	11	0.291396	0.283517	0.276401	0.228041	0.1839	0.145193	0.112502	0.0858202	0.0646834	0.0483594	0.0360135	0.0268308	0.0200889	0.0151873	0.0116498	0.00911134	0.00729702	0.00599926	0.00505289	0.00430978	0.00362395	0.00288197	0.00208619	0.00136395	0.000827628	0.000484599	0.00189715	0.0018972	0.00189731	0.00189753	0.00189794	0.00189875	0.00190033	0.00190341	0.00190941	0.00192113	0.00194406	0.00198909	0.00207825	0.00225733	0.0026267	0.0034234	0.00526303	0.00989594	0.0225549	0.0581166	0.147473	0.292797
	12	0.289187	0.281307	0.274203	0.226102	0.182254	0.143846	0.111439	0.0850068	0.0640777	0.0479185	0.0356982	0.0266083	0.0199332	0.0150787	0.0115741	0.00905813	0.00725917	0.00597183	0.00503256	0.00429435	0.00361208	0.00287288	0.00207943	0.00135911	0.000824241	0.000482247	0.00189481	0.00189486	0.00189497	0.00189518	0.0018956	0.00189641	0.00189799	0.00190106	0.00190706	0.00191876	0.00194166	0.00198664	0.00207568	0.00225454	0.00262345	0.00341915	0.00525646	0.00988349	0.0225261	0.0580405	0.147271	0.292255
	13	0.28819	0.280311	0.273214	0.22523	0.181515	0.143243	0.110964	0.084644	0.0638079	0.0477223	0.035558	0.0265095	0.0198642	0.0150306	0.0115405	0.00903457	0.00724242	0.0059597	0.00502357	0.00428753	0.00360683	0.00286887	0.00207644	0.00135697	0.000822744	0.000481208	0.00189377	0.00189383	0.00189394	0.00189415	0.00189456	0.00189537	0.00189695	0.00190002	0.00190602	0.00191771	0.0019406	0.00198555	0.00207454	0.00225331	0.00262201	0.00341727	0.00525356	0.00987798	0.0225133	0.0580069	0.147182	0.292014
	14	0.287745	0.279866	0.272773	0.224842	0.181186	0.142975	0.110753	0.0844828	0.0636881	0.0476353	0.0354959	0.0264658	0.0198336	0.0150093	0.0115257	0.00902414	0.00723501	0.00595433	0.00501959	0.00428451	0.00360451	0.00286709	0.00207512	0.00135602	0.000822082	0.000480748	0.00189331	0.00189337	0.00189348	0.00189369	0.00189411	0.00189491	0.00189649	0.00189956	0.00190555	0.00191725	0.00194013	0.00198507	0.00207404	0.00225276	0.00262137	0.00341644	0.00525227	0.00987554	0.0225077	0.057992	0.147142	0.291908
	15	0.287547	0.279669	0.272577	0.22467	0.181041	0.142856	0.11066	0.0844114	0.0636351	0.0475967	0.0354684	0.0264464	0.01982	0.0149999	0.0115191	0.00901953	0.00723173	0.00595196	0.00501783	0.00428318	0.00360348	0.0028663	0.00207454	0.0013556	0.000821789	0.000480544	0.00189311	0.00189316	0.00189327	0.00189349	0.0018939	0.00189471	0.00189629	0.00189936	0.00190535	0.00191704	0.00193992	0.00198486	0.00207382	0.00225252	0.00262109	0.00341608	0.0052517	0.00987446	0.0225052	0.0579854	0.147125	0.291861
	16	0.28746	0.279581	0.27249	0.224593	0.180976	0.142804	0.110618	0.0843798	0.0636116	0.0475797	0.0354562	0.0264378	0.019814	0.0149957	0.0115162	0.00901749	0.00723028	0.00595091	0.00501705	0.00428259	0.00360303	0.00286596	0.00207428	0.00135542	0.000821659	0.000480454	0.00189302	0.00189307	0.00189318	0.0018934	0.00189381	0.00189462	0.0018962	0.00189927	0.00190526	0.00191695	0.00193983	0.00198476	0.00207372	0.00225241	0.00262096	0.00341591	0.00525145	0.00987398	0.0225041	0.0579825	0.147117	0.29184
	17	0.287421	0.279543	0.272452	0.224559	0.180947	0.14278	0.1106	0.0843658	0.0636012	0.0475721	0.0354508	0.026434	0.0198114	0.0149939	0.0115149	0.00901658	0.00722964	0.00595044	0.00501671	0.00428233	0.00360282	0.0028658	0.00207416	0.00135533	0.000821602	0.000480415	0.00189298	0.00189304	0.00189314	0.00189336	0.00189377	0.00189458	0.00189616	0.00189923	0.00190522	0.00191691	0.00193979	0.00198472	0.00207368	0.00225237	0.00262091	0.00341584	0.00525134	0.00987377	0.0225036	0.0579812	0.147113	0.291831
	18	0.287404	0.279526	0.272435	0.224544	0.180935	0.14277	0.110592	0.0843596	0.0635966	0.0475688	0.0354485	0.0264323	0.0198102	0.0149931	0.0115143	0.00901618	0.00722935	0.00595024	0.00501656	0.00428221	0.00360274	0.00286574	0.00207411	0.0013553	0.000821577	0.000480397	0.00189296	0.00189302	0.00189313	0.00189334	0.00189376	0.00189456	0.00189614	0.00189921	0.0019052	0.0019169	0.00193977	0.0019847	0.00207366	0.00225234	0.00262089	0.00341581	0.00525129	0.00987368	0.0225034	0.0579806	0.147112	0.291827
	19	0.287396	0.279518	0.272427	0.224538	0.180929	0.142766	0.110588	0.0843568	0.0635946	0.0475673	0.0354474	0.0264316	0.0198097	0.0149927	0.0115141	0.00901601	0.00722923	0.00595015	0.00501649	0.00428216	0.0036027	0.00286571	0.00207409	0.00135528	0.000821565	0.000480389	0.00189295	0.00189301	0.00189312	0.00189333	0.00189375	0.00189456	0.00189613	0.0018992	0.00190519	0.00191689	0.00193976	0.0019847	0.00207365	0.00225233	0.00262087	0.00341579	0.00525127	0.00987364	0.0225033	0.0579803	0.147111	0.291825
	20	0.287393	0.279515	0.272424	0.224535	0.180927	0.142764	0.110587	0.0843556	0.0635937	0.0475667	0.0354469	0.0264313	0.0198095	0.0149926	0.011514	0.00901593	0.00722917	0.00595011	0.00501646	0.00428214	0.00360268	0.00286569	0.00207408	0.00135527	0.00082156	0.000480386	0.00189295	0.00189301	0.00189312	0.00189333	0.00189374	0.00189455	0.00189613	0.0018992	0.00190519	0.00191688	0.00193976	0.00198469	0.00207365	0.00225233	0.00262087	0.00341579	0.00525126	0.00987362	0.0225032	0.0579802	0.147111	0.291824
	21	0.287391	0.279513	0.272422	0.224534	0.180925	0.142763	0.110586	0.0843551	0.0635933	0.0475664	0.0354467	0.0264311	0.0198094	0.0149925	0.0115139	0.00901589	0.00722915	0.00595009	0.00501645	0.00428213	0.00360267	0.00286569	0.00207408	0.00135527	0.000821558	0.000480384	0.00189295	0.001893	0.00189311	0.00189333	0.00189374	0.00189455	0.00189613	0.0018992	0.00190519	0.00191688	0.00193976	0.00198469	0.00207364	0.00225233	0.00262087	0.00341579	0.00525126	0.00987361	0.0225032	0.0579802	0.147111	0.291824
	22	0.287391	0.279512	0.272422	0.224533	0.180925	0.142762	0.110586	0.0843549	0.0635931	0.0475662	0.0354466	0.0264311	0.0198093	0.0149925	0.0115139	0.00901588	0.00722913	0.00595008	0.00501644	0.00428212	0.00360267	0.00286568	0.00207407	0.00135527	0.000821557	0.000480384	0.00189295	0.001893	0.00189311	0.00189333	0.00189374	0.00189455	0.00189613	0.0018992	0.00190519	0.00191688	0.00193976	0.00198469	0.00207364	0.00225233	0.00262087	0.00341578	0.00525125	0.00987361	0.0225032	0.0579802	0.147111	0.291824
	23	0.28739	0.279512	0.272421	0.224533	0.180925	0.142762	0.110585	0.0843548	0.063593	0.0475662	0.0354466	0.026431	0.0198093	0.0149924	0.0115139	0.00901587	0.00722913	0.00595008	0.00501644	0.00428212	0.00360267	0.00286568	0.00207407	0.00135527	0.000821557	0.000480383	0.00189295	0.001893	0.00189311	0.00189333	0.00189374	0.00189455	0.00189613	0.0018992	0.00190519	0.00191688	0.00193976	0.00198469	0.00207364	0.00225233	0.00262087	0.00341578	0.00525125	0.0098736	0.0225032	0.0579802	0.147111	0.291823
	24	0.28739	0.279512	0.272421	0.224533	0.180925	0.142762	0.110585	0.0843547	0.063593	0.0475662	0.0354466	0.026431	0.0198093	0.0149924	0.0115139	0.00901587	0.00722913	0.00595008	0.00501644	0.00428212	0.00360267	0.00286568	0.00207407	0.00135527	0.000821557	0.000480383	0.00189295	0.001893	0.00189311	0.00189333	0.00189374	0.00189455	0.00189613	0.0018992	0.00190519	0.00191688	0.00193976	0.00198469	0.00207364	0.00225233	0.00262087	0.00341578	0.00525125	0.0098736	0.0225032	0.0579802	0.147111	0.291823

## Sheet: Broadening Factors
Relative	Gaussian Distribtuion					Broadening Factors
Age p.i.	Freuqnecy	Integral	Frequency			Relative	Broadening
(h)			(1 hr window)			Age p.i.	Factors
-24.55	2.87285e-15	2.87285e-15				(1h windows)	(normalised)
-24.5	3.29219e-15	6.16504e-15				-24	2.36675e-15
-24.45	3.7717e-15	9.93674e-15				-23	3.14433e-14
-24.4	4.31985e-15	1.42566e-14				-22	3.74093e-13
-24.35	4.94629e-15	1.92029e-14				-21	3.98578e-12
-24.3	5.662e-15	2.48649e-14				-20	3.80309e-11
-24.25	6.47946e-15	3.13443e-14				-19	3.24982e-10
-24.2	7.41289e-15	3.87572e-14				-18	2.48707e-09
-24.15	8.47844e-15	4.72357e-14				-17	1.70463e-08
-24.1	9.69446e-15	5.69301e-14				-16	1.04638e-07
-24.05	1.10818e-14	6.80119e-14				-15	5.75281e-07
-24	1.26642e-14	8.06761e-14	3.55954e-13			-14	2.83272e-06
-23.95	1.44685e-14	9.51446e-14				-13	1.2493e-05
-23.9	1.65252e-14	1.1167e-13				-12	4.93488e-05
-23.85	1.88691e-14	1.30539e-13				-11	0.000174598
-23.8	2.15395e-14	1.52078e-13				-10	0.000553298
-23.75	2.45809e-14	1.76659e-13				-9	0.00157052
-23.7	2.8044e-14	2.04703e-13				-8	0.00399296
-23.65	3.19862e-14	2.3669e-13				-7	0.00909324
-23.6	3.64723e-14	2.73162e-13				-6	0.0185489
-23.55	4.15761e-14	3.14738e-13				-5	0.0338921
-23.5	4.7381e-14	3.62119e-13				-4	0.0554703
-23.45	5.39813e-14	4.161e-13				-3	0.0813218
-23.4	6.1484e-14	4.77584e-13				-2	0.106792
-23.35	7.001e-14	5.47594e-13				-1	0.125621
-23.3	7.96961e-14	6.2729e-13				0	0.132365
-23.25	9.06972e-14	7.17988e-13				1	0.124931
-23.2	1.03188e-13	8.21176e-13				2	0.105623
-23.15	1.17367e-13	9.38542e-13				3	0.0799899
-23.1	1.33457e-13	1.072e-12				4	0.0542623
-23.05	1.5171e-13	1.22371e-12				5	0.032972
-23	1.72412e-13	1.39612e-12	4.729e-12			6	0.0179463
-22.95	1.95885e-13	1.59201e-12				7	0.0087495
-22.9	2.22491e-13	1.8145e-12				8	0.00382092
-22.85	2.52641e-13	2.06714e-12				9	0.0014946
-22.8	2.86798e-13	2.35394e-12				10	0.00052366
-22.75	3.25481e-13	2.67942e-12				11	0.000164338
-22.7	3.6928e-13	3.0487e-12				12	4.61936e-05
-22.65	4.18856e-13	3.46755e-12				13	1.163e-05
-22.6	4.74955e-13	3.94251e-12				14	2.62255e-06
-22.55	5.38419e-13	4.48093e-12				15	5.29673e-07
-22.5	6.10194e-13	5.09112e-12				16	9.58131e-08
-22.45	6.91344e-13	5.78246e-12				17	1.55228e-08
-22.4	7.83069e-13	6.56553e-12				18	2.25234e-09
-22.35	8.86717e-13	7.45225e-12				19	2.92692e-10
-22.3	1.00381e-12	8.45606e-12				20	3.40637e-11
-22.25	1.13604e-12	9.5921e-12				21	3.55069e-12
-22.2	1.28534e-12	1.08774e-11				22	3.31277e-13
-22.15	1.45385e-12	1.23313e-11				23	2.77796e-14
-22.1	1.644e-12	1.39753e-11				24	1.70079e-15
-22.05	1.8585e-12	1.58338e-11
-22	2.10041e-12	1.79342e-11	5.62627e-11
-21.95	2.37314e-12	2.03073e-11
-21.9	2.68055e-12	2.29879e-11
-21.85	3.02693e-12	2.60148e-11
-21.8	3.41712e-12	2.94319e-11
-21.75	3.85654e-12	3.32885e-11
-21.7	4.35126e-12	3.76397e-11
-21.65	4.90808e-12	4.25478e-11
-21.6	5.53461e-12	4.80824e-11
-21.55	6.23939e-12	5.43218e-11
-21.5	7.03196e-12	6.13538e-11
-21.45	7.92301e-12	6.92768e-11
-21.4	8.92449e-12	7.82013e-11
-21.35	1.00498e-11	8.8251e-11
-21.3	1.13138e-11	9.95648e-11
-21.25	1.27332e-11	1.12298e-10
-21.2	1.43268e-11	1.26625e-10
-21.15	1.61153e-11	1.4274e-10
-21.1	1.81221e-11	1.60862e-10
-21.05	2.03731e-11	1.81235e-10
-21	2.28973e-11	2.04133e-10	5.99451e-10
-20.95	2.57272e-11	2.2986e-10
-20.9	2.88988e-11	2.58759e-10
-20.85	3.24523e-11	2.91211e-10
-20.8	3.64327e-11	3.27644e-10
-20.75	4.08899e-11	3.68534e-10
-20.7	4.58796e-11	4.14413e-10
-20.65	5.1464e-11	4.65877e-10
-20.6	5.7712e-11	5.23589e-10
-20.55	6.47006e-11	5.8829e-10
-20.5	7.25154e-11	6.60805e-10
-20.45	8.12515e-11	7.42057e-10
-20.4	9.10147e-11	8.33071e-10
-20.35	1.01923e-10	9.34994e-10
-20.3	1.14107e-10	1.0491e-09
-20.25	1.27711e-10	1.17681e-09
-20.2	1.42898e-10	1.31971e-09
-20.15	1.59847e-10	1.47956e-09
-20.1	1.78756e-10	1.65831e-09
-20.05	1.99846e-10	1.85816e-09
-20	2.23363e-10	2.08152e-09	5.71977e-09
-19.95	2.49578e-10	2.3311e-09
-19.9	2.78792e-10	2.60989e-09
-19.85	3.11339e-10	2.92123e-09
-19.8	3.47589e-10	3.26882e-09
-19.75	3.87952e-10	3.65677e-09
-19.7	4.32882e-10	4.08965e-09
-19.65	4.82881e-10	4.57254e-09
-19.6	5.38506e-10	5.11104e-09
-19.55	6.00372e-10	5.71141e-09
-19.5	6.69159e-10	6.38057e-09
-19.45	7.4562e-10	7.12619e-09
-19.4	8.30587e-10	7.95678e-09
-19.35	9.24979e-10	8.88176e-09
-19.3	1.02981e-09	9.91157e-09
-19.25	1.14621e-09	1.10578e-08
-19.2	1.27541e-09	1.23332e-08
-19.15	1.41877e-09	1.3752e-08
-19.1	1.57782e-09	1.53298e-08
-19.05	1.75421e-09	1.7084e-08
-19	1.94977e-09	1.90338e-08	4.88766e-08
-18.95	2.16653e-09	2.12003e-08
-18.9	2.40672e-09	2.3607e-08
-18.85	2.6728e-09	2.62798e-08
-18.8	2.96747e-09	2.92473e-08
-18.75	3.29371e-09	3.2541e-08
-18.7	3.65481e-09	3.61958e-08
-18.65	4.05436e-09	4.02502e-08
-18.6	4.49635e-09	4.47465e-08
-18.55	4.98513e-09	4.97316e-08
-18.5	5.52552e-09	5.52572e-08
-18.45	6.12278e-09	6.13799e-08
-18.4	6.78271e-09	6.81627e-08
-18.35	7.51169e-09	7.56743e-08
-18.3	8.3167e-09	8.3991e-08
-18.25	9.20543e-09	9.31965e-08
-18.2	1.01863e-08	1.03383e-07
-18.15	1.12686e-08	1.14651e-07
-18.1	1.24623e-08	1.27114e-07
-18.05	1.37787e-08	1.40892e-07
-18	1.523e-08	1.56122e-07	3.7405e-07
-17.95	1.68294e-08	1.72952e-07
-17.9	1.85916e-08	1.91543e-07
-17.85	2.05326e-08	2.12076e-07
-17.8	2.267e-08	2.34746e-07
-17.75	2.5023e-08	2.59769e-07
-17.7	2.76124e-08	2.87381e-07
-17.65	3.04614e-08	3.17843e-07
-17.6	3.3595e-08	3.51438e-07
-17.55	3.70406e-08	3.88478e-07
-17.5	4.08284e-08	4.29307e-07
-17.45	4.49909e-08	4.74298e-07
-17.4	4.95641e-08	5.23862e-07
-17.35	5.45869e-08	5.78449e-07
-17.3	6.0102e-08	6.38551e-07
-17.25	6.6156e-08	7.04707e-07
-17.2	7.27996e-08	7.77506e-07
-17.15	8.00881e-08	8.57594e-07
-17.1	8.80818e-08	9.45676e-07
-17.05	9.68465e-08	1.04252e-06
-17	1.06454e-07	1.14898e-06	2.56372e-06
-16.95	1.16982e-07	1.26596e-06
-16.9	1.28515e-07	1.39447e-06
-16.85	1.41146e-07	1.53562e-06
-16.8	1.54975e-07	1.69059e-06
-16.75	1.70113e-07	1.86071e-06
-16.7	1.86676e-07	2.04738e-06
-16.65	2.04796e-07	2.25218e-06
-16.6	2.24613e-07	2.47679e-06
-16.55	2.46278e-07	2.72307e-06
-16.5	2.69958e-07	2.99303e-06
-16.45	2.95833e-07	3.28886e-06
-16.4	3.24097e-07	3.61296e-06
-16.35	3.54964e-07	3.96792e-06
-16.3	3.88662e-07	4.35658e-06
-16.25	4.25441e-07	4.78202e-06
-16.2	4.65572e-07	5.2476e-06
-16.15	5.09346e-07	5.75694e-06
-16.1	5.57081e-07	6.31402e-06
-16.05	6.0912e-07	6.92314e-06
-16	6.65836e-07	7.58898e-06	1.57374e-05
-15.95	7.27631e-07	8.31661e-06
-15.9	7.94939e-07	9.11155e-06
-15.85	8.68233e-07	9.97978e-06
-15.8	9.48021e-07	1.09278e-05
-15.75	1.03485e-06	1.19627e-05
-15.7	1.12933e-06	1.3092e-05
-15.65	1.23208e-06	1.43241e-05
-15.6	1.34381e-06	1.56679e-05
-15.55	1.46527e-06	1.71331e-05
-15.5	1.59726e-06	1.87304e-05
-15.45	1.74065e-06	2.04711e-05
-15.4	1.8964e-06	2.23675e-05
-15.35	2.0655e-06	2.4433e-05
-15.3	2.24906e-06	2.6682e-05
-15.25	2.44825e-06	2.91303e-05
-15.2	2.66434e-06	3.17946e-05
-15.15	2.89869e-06	3.46933e-05
-15.1	3.15279e-06	3.78461e-05
-15.05	3.42821e-06	4.12743e-05
-15	3.72665e-06	4.50009e-05	8.65209e-05
-14.95	4.04995e-06	4.90509e-05
-14.9	4.40008e-06	5.3451e-05
-14.85	4.77914e-06	5.82301e-05
-14.8	5.18942e-06	6.34195e-05
-14.75	5.63335e-06	6.90529e-05
-14.7	6.11357e-06	7.51664e-05
-14.65	6.63287e-06	8.17993e-05
-14.6	7.19429e-06	8.89936e-05
-14.55	7.80107e-06	9.67947e-05
-14.5	8.45667e-06	0.000105251
-14.45	9.16481e-06	0.000114416
-14.4	9.9295e-06	0.000124346
-14.35	1.0755e-05	0.000135101
-14.3	1.16459e-05	0.000146747
-14.25	1.26071e-05	0.000159354
-14.2	1.36438e-05	0.000172998
-14.15	1.47617e-05	0.000187759
-14.1	1.59668e-05	0.000203726
-14.05	1.72654e-05	0.000220991
-14	1.86645e-05	0.000239656	0.000426034
-13.95	2.01713e-05	0.000259827
-13.9	2.17937e-05	0.000281621
-13.85	2.35401e-05	0.000305161
-13.8	2.54193e-05	0.00033058
-13.75	2.7441e-05	0.000358021
-13.7	2.96152e-05	0.000387637
-13.65	3.19528e-05	0.000419589
-13.6	3.44654e-05	0.000454055
-13.55	3.71652e-05	0.00049122
-13.5	4.00653e-05	0.000531285
-13.45	4.31798e-05	0.000574465
-13.4	4.65234e-05	0.000620988
-13.35	5.0112e-05	0.0006711
-13.3	5.39624e-05	0.000725063
-13.25	5.80926e-05	0.000783155
-13.2	6.25215e-05	0.000845677
-13.15	6.72694e-05	0.000912946
-13.1	7.23577e-05	0.000985304
-13.05	7.78093e-05	0.00106311
-13	8.36483e-05	0.00114676	0.00187892
-12.95	8.99006e-05	0.00123666
-12.9	9.65934e-05	0.00133326
-12.85	0.000103756	0.00143701
-12.8	0.000111418	0.00154843
-12.75	0.000119613	0.00166804
-12.7	0.000128375	0.00179642
-12.65	0.000137741	0.00193416
-12.6	0.000147748	0.00208191
-12.55	0.000158439	0.00224035
-12.5	0.000169857	0.0024102
-12.45	0.000182046	0.00259225
-12.4	0.000195056	0.0027873
-12.35	0.000208938	0.00299624
-12.3	0.000223746	0.00321999
-12.25	0.000239536	0.00345952
-12.2	0.00025637	0.00371589
-12.15	0.00027431	0.00399021
-12.1	0.000293425	0.00428363
-12.05	0.000313784	0.00459741
-12	0.000335463	0.00493288	0.00742194
-11.95	0.000358539	0.00529142
-11.9	0.000383097	0.00567451
-11.85	0.000409223	0.00608374
-11.8	0.00043701	0.00652075
-11.75	0.000466553	0.0069873
-11.7	0.000497955	0.00748525
-11.65	0.000531324	0.00801658
-11.6	0.000566771	0.00858335
-11.55	0.000604415	0.00918776
-11.5	0.00064438	0.00983214
-11.45	0.000686797	0.0105189
-11.4	0.000731802	0.0112507
-11.35	0.000779541	0.0120303
-11.3	0.000830163	0.0128604
-11.25	0.000883826	0.0137443
-11.2	0.000940698	0.014685
-11.15	0.00100095	0.0156859
-11.1	0.00106477	0.0167507
-11.05	0.00113234	0.017883
-11	0.00120386	0.0190869	0.0262591
-10.95	0.00127955	0.0203664
-10.9	0.00135961	0.021726
-10.85	0.00144429	0.0231703
-10.8	0.00153381	0.0247041
-10.75	0.00162843	0.0263326
-10.7	0.00172841	0.028061
-10.65	0.00183401	0.029895
-10.6	0.00194553	0.0318405
-10.55	0.00206325	0.0339038
-10.5	0.00218749	0.0360913
-10.45	0.00231857	0.0384098
-10.4	0.00245682	0.0408666
-10.35	0.00260259	0.0434692
-10.3	0.00275624	0.0462255
-10.25	0.00291815	0.0491436
-10.2	0.00308872	0.0522323
-10.15	0.00326834	0.0555007
-10.1	0.00345746	0.0589581
-10.05	0.0036565	0.0626146
-10	0.00386592	0.0664805	0.0832148
-9.95	0.0040862	0.0705667
-9.9	0.00431784	0.0748846
-9.85	0.00456134	0.0794459
-9.8	0.00481723	0.0842632
-9.75	0.00508607	0.0893492
-9.7	0.00536842	0.0947176
-9.65	0.00566486	0.100383
-9.6	0.00597602	0.106359
-9.55	0.00630252	0.112661
-9.5	0.00664501	0.119306
-9.45	0.00700417	0.12631
-9.4	0.00738068	0.133691
-9.35	0.00777528	0.141466
-9.3	0.0081887	0.149655
-9.25	0.00862171	0.158277
-9.2	0.00907509	0.167352
-9.15	0.00954966	0.176901
-9.1	0.0100463	0.186948
-9.05	0.0105657	0.197513
-9	0.011109	0.208622	0.236202
-8.95	0.0116769	0.220299
-8.9	0.0122705	0.23257
-8.85	0.0128907	0.24546
-8.8	0.0135384	0.258999
-8.75	0.0142148	0.273214
-8.7	0.0149208	0.288135
-8.65	0.0156575	0.303792
-8.6	0.016426	0.320218
-8.55	0.0172275	0.337445
-8.5	0.018063	0.355509
-8.45	0.0189338	0.374442
-8.4	0.0198411	0.394283
-8.35	0.0207861	0.415069
-8.3	0.02177	0.436839
-8.25	0.0227942	0.459634
-8.2	0.0238599	0.483494
-8.15	0.0249685	0.508462
-8.1	0.0261214	0.534584
-8.05	0.0273199	0.561903
-8	0.0285655	0.590469	0.600532
-7.95	0.0298596	0.620329
-7.9	0.0312036	0.651532
-7.85	0.032599	0.684131
-7.8	0.0340475	0.718179
-7.75	0.0355503	0.753729
-7.7	0.0371093	0.790838
-7.65	0.0387258	0.829564
-7.6	0.0404015	0.869965
-7.55	0.042138	0.912103
-7.5	0.0439369	0.95604
-7.45	0.0458	1.00184
-7.4	0.0477287	1.04957
-7.35	0.0497249	1.09929
-7.3	0.0517901	1.15108
-7.25	0.0539262	1.20501
-7.2	0.0561348	1.26115
-7.15	0.0584176	1.31956
-7.1	0.0607763	1.38034
-7.05	0.0632127	1.44355
-7	0.0657285	1.50928	1.3676
-6.95	0.0683255	1.57761
-6.9	0.0710054	1.64861
-6.85	0.0737698	1.72238
-6.8	0.0766206	1.799
-6.75	0.0795595	1.87856
-6.7	0.0825882	1.96115
-6.65	0.0857083	2.04686
-6.6	0.0889216	2.13578
-6.55	0.0922298	2.22801
-6.5	0.0956344	2.32364
-6.45	0.0991373	2.42278
-6.4	0.10274	2.52552
-6.35	0.106444	2.63196
-6.3	0.110251	2.74221
-6.25	0.114162	2.85638
-6.2	0.118179	2.97456
-6.15	0.122303	3.09686
-6.1	0.126537	3.2234
-6.05	0.13088	3.35428
-6	0.135335	3.48961	2.78972
-5.95	0.139903	3.62951
-5.9	0.144585	3.7741
-5.85	0.149382	3.92348
-5.8	0.154295	4.07778
-5.75	0.159326	4.2371
-5.7	0.164474	4.40158
-5.65	0.169743	4.57132
-5.6	0.175131	4.74645
-5.55	0.18064	4.92709
-5.5	0.18627	5.11336
-5.45	0.192023	5.30538
-5.4	0.197899	5.50328
-5.35	0.203897	5.70718
-5.3	0.210019	5.9172
-5.25	0.216265	6.13346
-5.2	0.222635	6.3561
-5.15	0.229129	6.58523
-5.1	0.235746	6.82097
-5.05	0.242487	7.06346
-5	0.249352	7.31281	5.09729
-4.95	0.25634	7.56915
-4.9	0.263451	7.8326
-4.85	0.270683	8.10329
-4.8	0.278037	8.38132
-4.75	0.285512	8.66684
-4.7	0.293106	8.95994
-4.65	0.300818	9.26076
-4.6	0.308647	9.56941
-4.55	0.316593	9.886
-4.5	0.324652	10.2107
-4.45	0.332825	10.5435
-4.4	0.341108	10.8846
-4.35	0.349501	11.2341
-4.3	0.358	11.5921
-4.25	0.366604	11.9587
-4.2	0.375311	12.334
-4.15	0.384118	12.7181
-4.1	0.393022	13.1111
-4.05	0.402021	13.5132
-4	0.411112	13.9243	8.3426
-3.95	0.420292	14.3446
-3.9	0.429557	14.7741
-3.85	0.438905	15.213
-3.8	0.448332	15.6614
-3.75	0.457833	16.1192
-3.7	0.467407	16.5866
-3.65	0.477048	17.0636
-3.6	0.486752	17.5504
-3.55	0.496516	18.0469
-3.5	0.506336	18.5533
-3.45	0.516206	19.0695
-3.4	0.526122	19.5956
-3.35	0.53608	20.1317
-3.3	0.546074	20.6777
-3.25	0.556101	21.2338
-3.2	0.566154	21.8
-3.15	0.576229	22.3762
-3.1	0.58632	22.9625
-3.05	0.596423	23.559
-3	0.606531	24.1655	12.2306
-2.95	0.616639	24.7821
-2.9	0.626741	25.4089
-2.85	0.636832	26.0457
-2.8	0.646905	26.6926
-2.75	0.656956	27.3496
-2.7	0.666977	28.0165
-2.65	0.676963	28.6935
-2.6	0.686908	29.3804
-2.55	0.696805	30.0772
-2.5	0.706648	30.7839
-2.45	0.716432	31.5003
-2.4	0.726149	32.2264
-2.35	0.735794	32.9622
-2.3	0.745359	33.7076
-2.25	0.75484	34.4624
-2.2	0.764228	35.2267
-2.15	0.773519	36.0002
-2.1	0.782705	36.7829
-2.05	0.79178	37.5747
-2	0.800737	38.3754	16.0613
-1.95	0.809572	39.185
-1.9	0.818276	40.0033
-1.85	0.826844	40.8301
-1.8	0.83527	41.6654
-1.75	0.843548	42.5089
-1.7	0.851671	43.3606
-1.65	0.859633	44.2202
-1.6	0.867428	45.0876
-1.55	0.875052	45.9627
-1.5	0.882497	46.8452
-1.45	0.889758	47.735
-1.4	0.89683	48.6318
-1.35	0.903707	49.5355
-1.3	0.910384	50.4459
-1.25	0.916855	51.3627
-1.2	0.923116	52.2858
-1.15	0.929162	53.215
-1.1	0.934987	54.15
-1.05	0.940588	55.0906
-1	0.945959	56.0365	18.8931
-0.95	0.951097	56.9876
-0.9	0.955997	57.9436
-0.85	0.960656	58.9043
-0.8	0.965069	59.8694
-0.75	0.969233	60.8386
-0.7	0.973145	61.8117
-0.65	0.976801	62.7885
-0.6	0.980199	63.7687
-0.55	0.983335	64.7521
-0.5	0.986207	65.7383
-0.45	0.988813	66.7271
-0.4	0.991151	67.7182
-0.35	0.993218	68.7115
-0.3	0.995012	69.7065
-0.25	0.996534	70.703
-0.2	0.99778	71.7008
-0.15	0.998751	72.6995
-0.1	0.999445	73.699
-0.05	0.999861	74.6988
0	1	75.6988	19.9073
0.05	0.999861	76.6987
0.1	0.999445	77.6982
0.15	0.998751	78.6969
0.2	0.99778	79.6947
0.25	0.996534	80.6912
0.3	0.995012	81.6862
0.35	0.993218	82.6794
0.4	0.991151	83.6706
0.45	0.988813	84.6594
0.5	0.986207	85.6456
0.55	0.983335	86.629
0.6	0.980199	87.6092
0.65	0.976801	88.586
0.7	0.973145	89.5591
0.75	0.969233	90.5283
0.8	0.965069	91.4934
0.85	0.960656	92.4541
0.9	0.955997	93.4101
0.95	0.951097	94.3612
1	0.945959	95.3071	18.7894
1.05	0.940588	96.2477
1.1	0.934987	97.1827
1.15	0.929162	98.1118
1.2	0.923116	99.035
1.25	0.916855	99.9518
1.3	0.910384	100.862
1.35	0.903707	101.766
1.4	0.89683	102.663
1.45	0.889758	103.553
1.5	0.882497	104.435
1.55	0.875052	105.31
1.6	0.867428	106.177
1.65	0.859633	107.037
1.7	0.851671	107.889
1.75	0.843548	108.732
1.8	0.83527	109.568
1.85	0.826844	110.394
1.9	0.818276	111.213
1.95	0.809572	112.022
2	0.800737	112.823	15.8855
2.05	0.79178	113.615
2.1	0.782705	114.398
2.15	0.773519	115.171
2.2	0.764228	115.935
2.25	0.75484	116.69
2.3	0.745359	117.435
2.35	0.735794	118.171
2.4	0.726149	118.897
2.45	0.716432	119.614
2.5	0.706648	120.32
2.55	0.696805	121.017
2.6	0.686908	121.704
2.65	0.676963	122.381
2.7	0.666977	123.048
2.75	0.656956	123.705
2.8	0.646905	124.352
2.85	0.636832	124.989
2.9	0.626741	125.616
2.95	0.616639	126.232
3	0.606531	126.839	12.0303
3.05	0.596423	127.435
3.1	0.58632	128.021
3.15	0.576229	128.598
3.2	0.566154	129.164
3.25	0.556101	129.72
3.3	0.546074	130.266
3.35	0.53608	130.802
3.4	0.526122	131.328
3.45	0.516206	131.844
3.5	0.506336	132.351
3.55	0.496516	132.847
3.6	0.486752	133.334
3.65	0.477048	133.811
3.7	0.467407	134.279
3.75	0.457833	134.736
3.8	0.448332	135.185
3.85	0.438905	135.624
3.9	0.429557	136.053
3.95	0.420292	136.473
4	0.411112	136.885	8.16092
4.05	0.402021	137.287
4.1	0.393022	137.68
4.15	0.384118	138.064
4.2	0.375311	138.439
4.25	0.366604	138.806
4.3	0.358	139.164
4.35	0.349501	139.513
4.4	0.341108	139.854
4.45	0.332825	140.187
4.5	0.324652	140.512
4.55	0.316593	140.828
4.6	0.308647	141.137
4.65	0.300818	141.438
4.7	0.293106	141.731
4.75	0.285512	142.016
4.8	0.278037	142.294
4.85	0.270683	142.565
4.9	0.263451	142.829
4.95	0.25634	143.085
5	0.249352	143.334	4.95891
5.05	0.242487	143.577
5.1	0.235746	143.812
5.15	0.229129	144.042
5.2	0.222635	144.264
5.25	0.216265	144.48
5.3	0.210019	144.691
5.35	0.203897	144.894
5.4	0.197899	145.092
5.45	0.192023	145.284
5.5	0.18627	145.471
5.55	0.18064	145.651
5.6	0.175131	145.826
5.65	0.169743	145.996
5.7	0.164474	146.161
5.75	0.159326	146.32
5.8	0.154295	146.474
5.85	0.149382	146.624
5.9	0.144585	146.768
5.95	0.139903	146.908
6	0.135335	147.043	2.69908
6.05	0.13088	147.174
6.1	0.126537	147.301
6.15	0.122303	147.423
6.2	0.118179	147.541
6.25	0.114162	147.655
6.3	0.110251	147.766
6.35	0.106444	147.872
6.4	0.10274	147.975
6.45	0.0991373	148.074
6.5	0.0956344	148.17
6.55	0.0922298	148.262
6.6	0.0889216	148.351
6.65	0.0857083	148.437
6.7	0.0825882	148.519
6.75	0.0795595	148.599
6.8	0.0766206	148.675
6.85	0.0737698	148.749
6.9	0.0710054	148.82
6.95	0.0683255	148.888
7	0.0657285	148.954	1.31591
7.05	0.0632127	149.017
7.1	0.0607763	149.078
7.15	0.0584176	149.137
7.2	0.0561348	149.193
7.25	0.0539262	149.247
7.3	0.0517901	149.298
7.35	0.0497249	149.348
7.4	0.0477287	149.396
7.45	0.0458	149.442
7.5	0.0439369	149.486
7.55	0.042138	149.528
7.6	0.0404015	149.568
7.65	0.0387258	149.607
7.7	0.0371093	149.644
7.75	0.0355503	149.68
7.8	0.0340475	149.714
7.85	0.032599	149.746
7.9	0.0312036	149.777
7.95	0.0298596	149.807
8	0.0285655	149.836	0.574658
8.05	0.0273199	149.863
8.1	0.0261214	149.889
8.15	0.0249685	149.914
8.2	0.0238599	149.938
8.25	0.0227942	149.961
8.3	0.02177	149.983
8.35	0.0207861	150.003
8.4	0.0198411	150.023
8.45	0.0189338	150.042
8.5	0.018063	150.06
8.55	0.0172275	150.077
8.6	0.016426	150.094
8.65	0.0156575	150.11
8.7	0.0149208	150.124
8.75	0.0142148	150.139
8.8	0.0135384	150.152
8.85	0.0128907	150.165
8.9	0.0122705	150.177
8.95	0.0116769	150.189
9	0.011109	150.2	0.224784
9.05	0.0105657	150.211
9.1	0.0100463	150.221
9.15	0.00954966	150.23
9.2	0.00907509	150.239
9.25	0.00862171	150.248
9.3	0.0081887	150.256
9.35	0.00777528	150.264
9.4	0.00738068	150.271
9.45	0.00700417	150.278
9.5	0.00664501	150.285
9.55	0.00630252	150.291
9.6	0.00597602	150.297
9.65	0.00566486	150.303
9.7	0.00536842	150.308
9.75	0.00508607	150.313
9.8	0.00481723	150.318
9.85	0.00456134	150.323
9.9	0.00431784	150.327
9.95	0.0040862	150.331
10	0.00386592	150.335	0.0787573
10.05	0.0036565	150.339
10.1	0.00345746	150.342
10.15	0.00326834	150.345
10.2	0.00308872	150.349
10.25	0.00291815	150.351
10.3	0.00275624	150.354
10.35	0.00260259	150.357
10.4	0.00245682	150.359
10.45	0.00231857	150.362
10.5	0.00218749	150.364
10.55	0.00206325	150.366
10.6	0.00194553	150.368
10.65	0.00183401	150.37
10.7	0.00172841	150.371
10.75	0.00162843	150.373
10.8	0.00153381	150.375
10.85	0.00144429	150.376
10.9	0.00135961	150.377
10.95	0.00127955	150.379
11	0.00120386	150.38	0.024716
11.05	0.00113234	150.381
11.1	0.00106477	150.382
11.15	0.00100095	150.383
11.2	0.000940698	150.384
11.25	0.000883826	150.385
11.3	0.000830163	150.386
11.35	0.000779541	150.386
11.4	0.000731802	150.387
11.45	0.000686797	150.388
11.5	0.00064438	150.389
11.55	0.000604415	150.389
11.6	0.000566771	150.39
11.65	0.000531324	150.39
11.7	0.000497955	150.391
11.75	0.000466553	150.391
11.8	0.00043701	150.392
11.85	0.000409223	150.392
11.9	0.000383097	150.392
11.95	0.000358539	150.393
12	0.000335463	150.393	0.00694742
12.05	0.000313784	150.393
12.1	0.000293425	150.394
12.15	0.00027431	150.394
12.2	0.00025637	150.394
12.25	0.000239536	150.394
12.3	0.000223746	150.395
12.35	0.000208938	150.395
12.4	0.000195056	150.395
12.45	0.000182046	150.395
12.5	0.000169857	150.395
12.55	0.000158439	150.396
12.6	0.000147748	150.396
12.65	0.000137741	150.396
12.7	0.000128375	150.396
12.75	0.000119613	150.396
12.8	0.000111418	150.396
12.85	0.000103756	150.396
12.9	9.65934e-05	150.396
12.95	8.99006e-05	150.397
13	8.36483e-05	150.397	0.00174913
13.05	7.78093e-05	150.397
13.1	7.23577e-05	150.397
13.15	6.72694e-05	150.397
13.2	6.25215e-05	150.397
13.25	5.80926e-05	150.397
13.3	5.39624e-05	150.397
13.35	5.0112e-05	150.397
13.4	4.65234e-05	150.397
13.45	4.31798e-05	150.397
13.5	4.00653e-05	150.397
13.55	3.71652e-05	150.397
13.6	3.44654e-05	150.397
13.65	3.19528e-05	150.397
13.7	2.96152e-05	150.397
13.75	2.7441e-05	150.397
13.8	2.54193e-05	150.397
13.85	2.35401e-05	150.397
13.9	2.17937e-05	150.397
13.95	2.01713e-05	150.397
14	1.86645e-05	150.397	0.000394425
14.05	1.72654e-05	150.397
14.1	1.59668e-05	150.398
14.15	1.47617e-05	150.398
14.2	1.36438e-05	150.398
14.25	1.26071e-05	150.398
14.3	1.16459e-05	150.398
14.35	1.0755e-05	150.398
14.4	9.9295e-06	150.398
14.45	9.16481e-06	150.398
14.5	8.45667e-06	150.398
14.55	7.80107e-06	150.398
14.6	7.19429e-06	150.398
14.65	6.63287e-06	150.398
14.7	6.11357e-06	150.398
14.75	5.63335e-06	150.398
14.8	5.18942e-06	150.398
14.85	4.77914e-06	150.398
14.9	4.40008e-06	150.398
14.95	4.04995e-06	150.398
15	3.72665e-06	150.398	7.96615e-05
15.05	3.42821e-06	150.398
15.1	3.15279e-06	150.398
15.15	2.89869e-06	150.398
15.2	2.66434e-06	150.398
15.25	2.44825e-06	150.398
15.3	2.24906e-06	150.398
15.35	2.0655e-06	150.398
15.4	1.8964e-06	150.398
15.45	1.74065e-06	150.398
15.5	1.59726e-06	150.398
15.55	1.46527e-06	150.398
15.6	1.34381e-06	150.398
15.65	1.23208e-06	150.398
15.7	1.12933e-06	150.398
15.75	1.03485e-06	150.398
15.8	9.48021e-07	150.398
15.85	8.68233e-07	150.398
15.9	7.94939e-07	150.398
15.95	7.27631e-07	150.398
16	6.65836e-07	150.398	1.44101e-05
16.05	6.0912e-07	150.398
16.1	5.57081e-07	150.398
16.15	5.09346e-07	150.398
16.2	4.65572e-07	150.398
16.25	4.25441e-07	150.398
16.3	3.88662e-07	150.398
16.35	3.54964e-07	150.398
16.4	3.24097e-07	150.398
16.45	2.95833e-07	150.398
16.5	2.69958e-07	150.398
16.55	2.46278e-07	150.398
16.6	2.24613e-07	150.398
16.65	2.04796e-07	150.398
16.7	1.86676e-07	150.398
16.75	1.70113e-07	150.398
16.8	1.54975e-07	150.398
16.85	1.41146e-07	150.398
16.9	1.28515e-07	150.398
16.95	1.16982e-07	150.398
17	1.06454e-07	150.398	2.33459e-06
17.05	9.68465e-08	150.398
17.1	8.80818e-08	150.398
17.15	8.00881e-08	150.398
17.2	7.27996e-08	150.398
17.25	6.6156e-08	150.398
17.3	6.0102e-08	150.398
17.35	5.45869e-08	150.398
17.4	4.95641e-08	150.398
17.45	4.49909e-08	150.398
17.5	4.08284e-08	150.398
17.55	3.70406e-08	150.398
17.6	3.3595e-08	150.398
17.65	3.04614e-08	150.398
17.7	2.76124e-08	150.398
17.75	2.5023e-08	150.398
17.8	2.267e-08	150.398
17.85	2.05326e-08	150.398
17.9	1.85916e-08	150.398
17.95	1.68294e-08	150.398
18	1.523e-08	150.398	3.38747e-07
18.05	1.37787e-08	150.398
18.1	1.24623e-08	150.398
18.15	1.12686e-08	150.398
18.2	1.01863e-08	150.398
18.25	9.20543e-09	150.398
18.3	8.3167e-09	150.398
18.35	7.51169e-09	150.398
18.4	6.78271e-09	150.398
18.45	6.12278e-09	150.398
18.5	5.52552e-09	150.398
18.55	4.98513e-09	150.398
18.6	4.49635e-09	150.398
18.65	4.05436e-09	150.398
18.7	3.65481e-09	150.398
18.75	3.29371e-09	150.398
18.8	2.96747e-09	150.398
18.85	2.6728e-09	150.398
18.9	2.40672e-09	150.398
18.95	2.16653e-09	150.398
19	1.94977e-09	150.398	4.40203e-08
19.05	1.75421e-09	150.398
19.1	1.57782e-09	150.398
19.15	1.41877e-09	150.398
19.2	1.27541e-09	150.398
19.25	1.14621e-09	150.398
19.3	1.02981e-09	150.398
19.35	9.24979e-10	150.398
19.4	8.30587e-10	150.398
19.45	7.4562e-10	150.398
19.5	6.69159e-10	150.398
19.55	6.00372e-10	150.398
19.6	5.38506e-10	150.398
19.65	4.82881e-10	150.398
19.7	4.32882e-10	150.398
19.75	3.87952e-10	150.398
19.8	3.47589e-10	150.398
19.85	3.11339e-10	150.398
19.9	2.78792e-10	150.398
19.95	2.49578e-10	150.398
20	2.23363e-10	150.398	5.1231e-09
20.05	1.99846e-10	150.398
20.1	1.78756e-10	150.398
20.15	1.59847e-10	150.398
20.2	1.42898e-10	150.398
20.25	1.27711e-10	150.398
20.3	1.14107e-10	150.398
20.35	1.01923e-10	150.398
20.4	9.10147e-11	150.398
20.45	8.12515e-11	150.398
20.5	7.25154e-11	150.398
20.55	6.47006e-11	150.398
20.6	5.7712e-11	150.398
20.65	5.1464e-11	150.398
20.7	4.58796e-11	150.398
20.75	4.08899e-11	150.398
20.8	3.64327e-11	150.398
20.85	3.24523e-11	150.398
20.9	2.88988e-11	150.398
20.95	2.57272e-11	150.398
21	2.28973e-11	150.398	5.34015e-10
21.05	2.03731e-11	150.398
21.1	1.81221e-11	150.398
21.15	1.61153e-11	150.398
21.2	1.43268e-11	150.398
21.25	1.27332e-11	150.398
21.3	1.13138e-11	150.398
21.35	1.00498e-11	150.398
21.4	8.92449e-12	150.398
21.45	7.92301e-12	150.398
21.5	7.03196e-12	150.398
21.55	6.23939e-12	150.398
21.6	5.53461e-12	150.398
21.65	4.90808e-12	150.398
21.7	4.35126e-12	150.398
21.75	3.85654e-12	150.398
21.8	3.41712e-12	150.398
21.85	3.02693e-12	150.398
21.9	2.68055e-12	150.398
21.95	2.37314e-12	150.398
22	2.10041e-12	150.398	4.98233e-11
22.05	1.8585e-12	150.398
22.1	1.644e-12	150.398
22.15	1.45385e-12	150.398
22.2	1.28534e-12	150.398
22.25	1.13604e-12	150.398
22.3	1.00381e-12	150.398
22.35	8.86717e-13	150.398
22.4	7.83069e-13	150.398
22.45	6.91344e-13	150.398
22.5	6.10194e-13	150.398
22.55	5.38419e-13	150.398
22.6	4.74955e-13	150.398
22.65	4.18856e-13	150.398
22.7	3.6928e-13	150.398
22.75	3.25481e-13	150.398
22.8	2.86798e-13	150.398
22.85	2.52641e-13	150.398
22.9	2.22491e-13	150.398
22.95	1.95885e-13	150.398
23	1.72412e-13	150.398	4.17799e-12
23.05	1.5171e-13	150.398
23.1	1.33457e-13	150.398
23.15	1.17367e-13	150.398
23.2	1.03188e-13	150.398
23.25	9.06972e-14	150.398
23.3	7.96961e-14	150.398
23.35	7.001e-14	150.398
23.4	6.1484e-14	150.398
23.45	5.39813e-14	150.398
23.5	4.7381e-14	150.398
23.55	4.15761e-14	150.398
23.6	3.64723e-14	150.398
23.65	3.19862e-14	150.398
23.7	2.8044e-14	150.398
23.75	2.45809e-14	150.398
23.8	2.15395e-14	150.398
23.85	1.88691e-14	150.398
23.9	1.65252e-14	150.398
23.95	1.44685e-14	150.398
24	1.26642e-14	150.398	2.55795e-13
24.05	1.10818e-14	150.398
24.1	9.69446e-15	150.398
24.15	8.47844e-15	150.398
24.2	7.41289e-15	150.398
24.25	6.47946e-15	150.398
24.3	5.662e-15	150.398
24.35	4.94629e-15	150.398
24.4	4.31985e-15	150.398
24.45	3.7717e-15	150.398
24.5	3.29219e-15	150.398
24.55	2.87285e-15	150.398
			0
			0
			0
			0
			0
			0
			0
			0
			0
			0
			0
			0

## Sheet: Simple Model
Output																				Age Matrices
Viability during pulse						Unviability During Pulse						Age Distibution								Absolute Age During Drug Pulse (no retardation)
Treat.	Viab		Viab			Treat.	UnViab	Total				Par	Age
Time	Total		Circ			Time	Circ	Circ				Age	Dist								Time Dur	Parasite Age at start of treatment (h)
(h)		(norm)		(norm)		(h)			(norm)			(h)	t=0	t=24	t=48	t=72	t=96				ing Pulse	0.5	1.5	2.5	3.5	4.5	5.5	6.5	7.5	8.5	9.5	10.5	11.5	12.5	13.5	14.5	15.5	16.5	17.5	18.5	19.5	20.5	21.5	22.5	23.5	24.5	25.5	26.5	27.5
0	15.041	109.538	13.7312	100		0	0	13.7312	100			0.5	0.649779	0.000360967	0.00153418	8.52269e-07	3.6223e-06				(h)	Absolute Parasite Age During Treatment
1	13.719	99.9109	12.7015	92.5009		1	1.3012	14.0027	101.977			1.5	0.734421	0.000146178	0.000986128	1.96277e-07	1.3241e-06				0	0.5	1.5	2.5	3.5	4.5	5.5	6.5	7.5	8.5	9.5	10.5	11.5	12.5	13.5	14.5	15.5	16.5	17.5	18.5	19.5	20.5	21.5	22.5	23.5	24.5	25.5	26.5	27.5
2	9.42197	68.6171	9.08198	66.141		2	5.02254	14.1045	102.718			2.5	0.813318	0.000390869	0.00419411	2.01563e-06	2.16282e-05				1	1.5	2.5	3.5	4.5	5.5	6.5	7.5	8.5	9.5	10.5	11.5	12.5	13.5	14.5	15.5	16.5	17.5	18.5	19.5	20.5	21.5	22.5	23.5	24.5	25.5	26.5	27.5	28.5
3	6.36039	46.3206	6.20575	45.1944		3	7.75232	13.9581	101.652			3.5	0.882497	0.000259885	0.00375098	1.10462e-06	1.59432e-05				2	2.5	3.5	4.5	5.5	6.5	7.5	8.5	9.5	10.5	11.5	12.5	13.5	14.5	15.5	16.5	17.5	18.5	19.5	20.5	21.5	22.5	23.5	24.5	25.5	26.5	27.5	28.5	29.5
4	4.50769	32.828	4.40447	32.0763		4	9.18959	13.5941	99.001			4.5	0.938216	0.000169309	0.00321349	5.79902e-07	1.10066e-05				3	3.5	4.5	5.5	6.5	7.5	8.5	9.5	10.5	11.5	12.5	13.5	14.5	15.5	16.5	17.5	18.5	19.5	20.5	21.5	22.5	23.5	24.5	25.5	26.5	27.5	28.5	29.5	30.5
5	3.38102	24.6229	3.29233	23.9769		5	9.74251	13.0348	94.9284			5.5	0.977302	0.000108079	0.0026416	2.92131e-07	7.14012e-06				4	4.5	5.5	6.5	7.5	8.5	9.5	10.5	11.5	12.5	13.5	14.5	15.5	16.5	17.5	18.5	19.5	20.5	21.5	22.5	23.5	24.5	25.5	26.5	27.5	28.5	29.5	30.5	31.5
6	2.68932	19.5854	2.59872	18.9256		6	9.71768	12.3164	89.6961			6.5	0.997452	6.76056e-05	0.00208887	1.4158e-07	4.37451e-06				5	5.5	6.5	7.5	8.5	9.5	10.5	11.5	12.5	13.5	14.5	15.5	16.5	17.5	18.5	19.5	20.5	21.5	22.5	23.5	24.5	25.5	26.5	27.5	28.5	29.5	30.5	31.5	32.5
7	2.27193	16.5457	2.16723	15.7832		7	9.31778	11.485	83.6414			7.5	0.997452	4.14431e-05	0.00159407	6.6232e-08	2.54755e-06				6	6.5	7.5	8.5	9.5	10.5	11.5	12.5	13.5	14.5	15.5	16.5	17.5	18.5	19.5	20.5	21.5	22.5	23.5	24.5	25.5	26.5	27.5	28.5	29.5	30.5	31.5	32.5	33.5
8	2.03266	14.8032	1.90112	13.8452		8	8.68475	10.5859	77.0933			8.5	0.977302	2.4902e-05	0.00117843	3.0027e-08	1.42096e-06				7	7.5	8.5	9.5	10.5	11.5	12.5	13.5	14.5	15.5	16.5	17.5	18.5	19.5	20.5	21.5	22.5	23.5	24.5	25.5	26.5	27.5	28.5	29.5	30.5	31.5	32.5	33.5	34.5
9	1.90533	13.8759	1.73196	12.6133		9	7.9252	9.65715	70.3298			9.5	0.938216	1.69853e-05	0.000847561	1.53441e-08	7.65666e-07				8	8.5	9.5	10.5	11.5	12.5	13.5	14.5	15.5	16.5	17.5	18.5	19.5	20.5	21.5	22.5	23.5	24.5	25.5	26.5	27.5	28.5	29.5	30.5	31.5	32.5	33.5	34.5	35.5
10	1.84235	13.4172	1.6094	11.7207		10	7.11873	8.72812	63.564			10.5	0.882497	2.61558e-05	0.000595971	1.76636e-08	4.02474e-07				9	9.5	10.5	11.5	12.5	13.5	14.5	15.5	16.5	17.5	18.5	19.5	20.5	21.5	22.5	23.5	24.5	25.5	26.5	27.5	28.5	29.5	30.5	31.5	32.5	33.5	34.5	35.5	36.5
11	1.81281	13.2021	1.50002	10.9241		11	6.31933	7.81935	56.9457			11.5	0.813318	3.95811e-05	0.000412069	2.00538e-08	2.08775e-07				10	10.5	11.5	12.5	13.5	14.5	15.5	16.5	17.5	18.5	19.5	20.5	21.5	22.5	23.5	24.5	25.5	26.5	27.5	28.5	29.5	30.5	31.5	32.5	33.5	34.5	35.5	36.5	37.5
12	1.79937	13.1042	1.38468	10.0842		12	5.55943	6.94411	50.5716			12.5	0.734421	5.90256e-05	0.000282203	2.26807e-08	1.08437e-07				11	11.5	12.5	13.5	14.5	15.5	16.5	17.5	18.5	19.5	20.5	21.5	22.5	23.5	24.5	25.5	26.5	27.5	28.5	29.5	30.5	31.5	32.5	33.5	34.5	35.5	36.5	37.5	38.5
13	1.79335	13.0604	1.25403	9.13271		13	4.85623	6.11026	44.499			13.5	0.649779	8.72012e-05	0.000193344	2.5947e-08	5.75302e-08				12	12.5	13.5	14.5	15.5	16.5	17.5	18.5	19.5	20.5	21.5	22.5	23.5	24.5	25.5	26.5	27.5	28.5	29.5	30.5	31.5	32.5	33.5	34.5	35.5	36.5	37.5	38.5	39.5
14	1.79068	13.0409	1.10827	8.07116		14	4.21735	5.32563	38.7847			14.5	0.563279	0.000128895	0.000134487	3.07746e-08	3.21096e-08				13	13.5	14.5	15.5	16.5	17.5	18.5	19.5	20.5	21.5	22.5	23.5	24.5	25.5	26.5	27.5	28.5	29.5	30.5	31.5	32.5	33.5	34.5	35.5	36.5	37.5	38.5	39.5	40.5
15	1.7895	13.0324	0.953029	6.94059		15	3.64465	4.59768	33.4833			15.5	0.47843	0.000194064	9.71534e-05	3.9408e-08	1.97286e-08				14	14.5	15.5	16.5	17.5	18.5	19.5	20.5	21.5	22.5	23.5	24.5	25.5	26.5	27.5	28.5	29.5	30.5	31.5	32.5	33.5	34.5	35.5	36.5	37.5	38.5	39.5	40.5	41.5
16	1.789	13.0287	0.794057	5.78285		16	3.1365	3.93056	28.6249			16.5	0.398153	0.000306694	7.54364e-05	5.81081e-08	1.42926e-08				15	15.5	16.5	17.5	18.5	19.5	20.5	21.5	22.5	23.5	24.5	25.5	26.5	27.5	28.5	29.5	30.5	31.5	32.5	33.5	34.5	35.5	36.5	37.5	38.5	39.5	40.5	41.5	42.5
17	1.7888	13.0272	0.644368	4.69272		17	2.68933	3.3337	24.2782			17.5	0.324652	0.000531907	6.59829e-05	1.08106e-07	1.34105e-08				16	16.5	17.5	18.5	19.5	20.5	21.5	22.5	23.5	24.5	25.5	26.5	27.5	28.5	29.5	30.5	31.5	32.5	33.5	34.5	35.5	36.5	37.5	38.5	39.5	40.5	41.5	42.5	43.5
18	1.78876	13.0269	0.516279	3.75988		18	2.29848	2.81476	20.499			18.5	0.259373	0.00106618	6.83254e-05	2.80858e-07	1.79987e-08				17	17.5	18.5	19.5	20.5	21.5	22.5	23.5	24.5	25.5	26.5	27.5	28.5	29.5	30.5	31.5	32.5	33.5	34.5	35.5	36.5	37.5	38.5	39.5	40.5	41.5	42.5	43.5	44.5
19	1.78881	13.0273	0.411643	2.99786		19	1.9588	2.37044	17.2631			19.5	0.203033	0.00256094	8.58421e-05	1.08276e-06	3.6294e-08				18	18.5	19.5	20.5	21.5	22.5	23.5	24.5	25.5	26.5	27.5	28.5	29.5	30.5	31.5	32.5	33.5	34.5	35.5	36.5	37.5	38.5	39.5	40.5	41.5	42.5	43.5	44.5	45.5
20	1.78894	13.0283	0.327693	2.38648		20	1.66502	1.99272	14.5123			20.5	0.15572	0.00730572	0.000126245	5.92286e-06	1.02349e-07				19	19.5	20.5	21.5	22.5	23.5	24.5	25.5	26.5	27.5	28.5	29.5	30.5	31.5	32.5	33.5	34.5	35.5	36.5	37.5	38.5	39.5	40.5	41.5	42.5	43.5	44.5	45.5	46.5
21	1.78917	13.0299	0.260825	1.8995		21	1.41203	1.67286	12.1829			21.5	0.11702	0.023085	0.000194432	3.83563e-05	3.23054e-07				20	20.5	21.5	22.5	23.5	24.5	25.5	26.5	27.5	28.5	29.5	30.5	31.5	32.5	33.5	34.5	35.5	36.5	37.5	38.5	39.5	40.5	41.5	42.5	43.5	44.5	45.5	46.5	47.5
22	1.78951	13.0324	0.207774	1.51315		22	1.19497	1.40275	10.2157			22.5	0.0861616	0.0703822	0.000262895	0.000214749	8.02141e-07				21	21.5	22.5	23.5	24.5	25.5	26.5	27.5	28.5	29.5	30.5	31.5	32.5	33.5	34.5	35.5	36.5	37.5	38.5	39.5	40.5	41.5	42.5	43.5	44.5	45.5	46.5	47.5	48.5
23	1.78964	13.0334	0.16542	1.20469		23	1.00936	1.17477	8.55549			23.5	0.0621589	0.164378	0.000245838	0.000650114	9.72287e-07				22	22.5	23.5	24.5	25.5	26.5	27.5	28.5	29.5	30.5	31.5	32.5	33.5	34.5	35.5	36.5	37.5	38.5	39.5	40.5	41.5	42.5	43.5	44.5	45.5	46.5	47.5	48.5	49.5
24	1.78997	13.0357	0.131996	0.961285		24	0.851087	0.983084	7.15947			24.5	0.0439369	0.18674	0.000103738	0.000440907	2.44934e-07				23	23.5	24.5	25.5	26.5	27.5	28.5	29.5	30.5	31.5	32.5	33.5	34.5	35.5	36.5	37.5	38.5	39.5	40.5	41.5	42.5	43.5	44.5	45.5	46.5	47.5	48.5	49.5	50.5
25	0.422077	3.07385	0.0426085	0.310303		25	0.787579	0.830188	6.04598			25.5	0.0304294	0.205279	4.08584e-05	0.000275635	5.48617e-08				24	24.5	25.5	26.5	27.5	28.5	29.5	30.5	31.5	32.5	33.5	34.5	35.5	36.5	37.5	38.5	39.5	40.5	41.5	42.5	43.5	44.5	45.5	46.5	47.5	48.5	49.5	50.5	51.5
26	0.0526642	0.383536	0.00664933	0.0484249		26	0.704265	0.710914	5.17735			26.5	0.0206487	0.221565	0.000106481	0.00114257	5.49101e-07
27	0.0159922	0.116466	0.0033315	0.0242622		27	0.606939	0.610271	4.4444			27.5	0.0137287	0.198149	5.83527e-05	0.000842217	2.48023e-07
28	0.0086019	0.0626447	0.00242231	0.0176409		28	0.519929	0.522351	3.80411			28.5	0.00894342	0.169746	3.06322e-05	0.0005814	1.04919e-07
29	0.00614869	0.0447788	0.00197706	0.0143982		29	0.44386	0.445837	3.24688			29.5	0.0057084	0.139522	1.54295e-05	0.00037712	4.17053e-08
30	0.00514717	0.0374851	0.00174336	0.0126963		30	0.377838	0.379582	2.76437			30.5	0.00356995	0.110304	7.47619e-06	0.000230998	1.56566e-08
31	0.00471961	0.0343714	0.0016363	0.0119166		31	0.320825	0.322462	2.34838			31.5	0.00218749	0.0841398	3.49592e-06	0.000134467	5.58698e-09			Relative Age During Drug Pulse (no retardation)
32	0.00455825	0.0331962	0.00161416	0.0117554		32	0.271798	0.273412	1.99117			32.5	0.00131331	0.0621496	1.58359e-06	7.49402e-05	1.9095e-09
33	0.00453798	0.0330486	0.00165699	0.0120673		33	0.229792	0.231449	1.68557			33.5	0.000894342	0.0446273	8.07927e-07	4.03152e-05	7.29862e-10				Time Dur	Parasite Age at start of treatment (h)
34	0.00460916	0.033567	0.00175971	0.0128154		34	0.193918	0.195678	1.42506			34.5	0.00137287	0.0312815	9.27134e-07	2.11251e-05	6.26116e-10				ing Pulse	0.5	1.5	2.5	3.5	4.5	5.5	6.5	7.5	8.5	9.5	10.5	11.5	12.5	13.5	14.5	15.5	16.5	17.5	18.5	19.5	20.5	21.5	22.5	23.5	24.5	25.5	26.5	27.5
35	0.00476041	0.0346685	0.00193018	0.0140569		35	0.16337	0.1653	1.20382			35.5	0.00206487	0.0214968	1.04617e-06	1.08914e-05	5.30043e-10				(h)	Actual Parasite Age During Treatment
36	0.00500408	0.036443	0.00218837	0.0159372		36	0.137422	0.139611	1.01674			36.5	0.00304294	0.0145484	1.16926e-06	5.59023e-06	4.49289e-10				0	0.5	1.5	2.5	3.5	4.5	5.5	6.5	7.5	8.5	9.5	10.5	11.5	12.5	13.5	14.5	15.5	16.5	17.5	18.5	19.5	20.5	21.5	22.5	23.5	24.5	25.5	26.5	27.5
37	0.00537026	0.0391098	0.00256573	0.0186853		37	0.115434	0.117999	0.85935			37.5	0.00439369	0.00974178	1.30736e-06	2.8987e-06	3.89009e-10				1	1.5	2.5	3.5	4.5	5.5	6.5	7.5	8.5	9.5	10.5	11.5	12.5	13.5	14.5	15.5	16.5	17.5	18.5	19.5	20.5	21.5	22.5	23.5	24.5	25.5	26.5	27.5	28.5
38	0.00590451	0.0430005	0.0031201	0.0227226		38	0.096838	0.0999581	0.727961			38.5	0.00621589	0.00648553	1.48409e-06	1.54846e-06	3.54336e-10				2	2.5	3.5	4.5	5.5	6.5	7.5	8.5	9.5	10.5	11.5	12.5	13.5	14.5	15.5	16.5	17.5	18.5	19.5	20.5	21.5	22.5	23.5	24.5	25.5	26.5	27.5	28.5	29.5
39	0.00666633	0.0485486	0.00391969	0.0285457		39	0.0811408	0.0850605	0.619467			39.5	0.00861616	0.00431346	1.74966e-06	8.75922e-07	3.55298e-10				3	3.5	4.5	5.5	6.5	7.5	8.5	9.5	10.5	11.5	12.5	13.5	14.5	15.5	16.5	17.5	18.5	19.5	20.5	21.5	22.5	23.5	24.5	25.5	26.5	27.5	28.5	29.5	30.5
40	0.00772646	0.0562692	0.00502328	0.0365828		40	0.0679128	0.0729361	0.531169			40.5	0.011702	0.0028783	2.21713e-06	5.45339e-07	4.20071e-10				4	4.5	5.5	6.5	7.5	8.5	9.5	10.5	11.5	12.5	13.5	14.5	15.5	16.5	17.5	18.5	19.5	20.5	21.5	22.5	23.5	24.5	25.5	26.5	27.5	28.5	29.5	30.5	31.5
41	0.00916091	0.0667158	0.00650542	0.0473768		41	0.0567829	0.0632883	0.460907			41.5	0.015572	0.00193171	3.16489e-06	3.92604e-07	6.43237e-10				5	5.5	6.5	7.5	8.5	9.5	10.5	11.5	12.5	13.5	14.5	15.5	16.5	17.5	18.5	19.5	20.5	21.5	22.5	23.5	24.5	25.5	26.5	27.5	28.5	29.5	30.5	31.5	32.5
42	0.0110408	0.0804063	0.00845869	0.0616018		42	0.0474315	0.0558902	0.40703			42.5	0.0203033	0.00130113	5.34841e-06	3.4275e-07	1.40891e-09				6	6.5	7.5	8.5	9.5	10.5	11.5	12.5	13.5	14.5	15.5	16.5	17.5	18.5	19.5	20.5	21.5	22.5	23.5	24.5	25.5	26.5	27.5	28.5	29.5	30.5	31.5	32.5	33.5
43	0.0134182	0.09772	0.01096	0.0798179		43	0.0395848	0.0505448	0.368101			43.5	0.0259373	0.00086941	1.09663e-05	3.67586e-07	4.63653e-09				7	7.5	8.5	9.5	10.5	11.5	12.5	13.5	14.5	15.5	16.5	17.5	18.5	19.5	20.5	21.5	22.5	23.5	24.5	25.5	26.5	27.5	28.5	29.5	30.5	31.5	32.5	33.5	34.5
44	0.0163103	0.118782	0.0140405	0.102252		44	0.0330086	0.0470491	0.342642			44.5	0.0324652	0.000561008	2.63201e-05	4.54818e-07	2.13381e-08				8	8.5	9.5	10.5	11.5	12.5	13.5	14.5	15.5	16.5	17.5	18.5	19.5	20.5	21.5	22.5	23.5	24.5	25.5	26.5	27.5	28.5	29.5	30.5	31.5	32.5	33.5	34.5	35.5
45	0.0196861	0.143368	0.01767	0.128685		45	0.0275034	0.0451734	0.328983			45.5	0.0398153	0.000335343	6.61542e-05	5.57181e-07	1.09917e-07				9	9.5	10.5	11.5	12.5	13.5	14.5	15.5	16.5	17.5	18.5	19.5	20.5	21.5	22.5	23.5	24.5	25.5	26.5	27.5	28.5	29.5	30.5	31.5	32.5	33.5	34.5	35.5	36.5
46	0.0234608	0.170857	0.021754	0.158427		46	0.0228995	0.0446535	0.325196			46.5	0.047843	0.000178705	0.000145978	5.45263e-07	4.45405e-07				10	10.5	11.5	12.5	13.5	14.5	15.5	16.5	17.5	18.5	19.5	20.5	21.5	22.5	23.5	24.5	25.5	26.5	27.5	28.5	29.5	30.5	31.5	32.5	33.5	34.5	35.5	36.5	37.5
47	0.0243483	0.177321	0.0226381	0.164866		47	0.0190532	0.0416913	0.303623			47.5	0.0563279	8.4242e-05	0.000222776	3.33176e-07	8.81079e-07				11	11.5	12.5	13.5	14.5	15.5	16.5	17.5	18.5	19.5	20.5	21.5	22.5	23.5	24.5	25.5	26.5	27.5	28.5	29.5	30.5	31.5	32.5	33.5	34.5	35.5	36.5	37.5	38.5
48	0.0257291	0.187376	0.0240734	0.175318		48	0.0158426	0.039916	0.290695												12	12.5	13.5	14.5	15.5	16.5	17.5	18.5	19.5	20.5	21.5	22.5	23.5	24.5	25.5	26.5	27.5	28.5	29.5	30.5	31.5	32.5	33.5	34.5	35.5	36.5	37.5	38.5	39.5
49	0.0253474	0.184596	0.0244801	0.178281		49	0.014803	0.0392831	0.286086												13	13.5	14.5	15.5	16.5	17.5	18.5	19.5	20.5	21.5	22.5	23.5	24.5	25.5	26.5	27.5	28.5	29.5	30.5	31.5	32.5	33.5	34.5	35.5	36.5	37.5	38.5	39.5	40.5
50	0.0206203	0.150171	0.020459	0.148996		50	0.0174633	0.0379223	0.276175												14	14.5	15.5	16.5	17.5	18.5	19.5	20.5	21.5	22.5	23.5	24.5	25.5	26.5	27.5	28.5	29.5	30.5	31.5	32.5	33.5	34.5	35.5	36.5	37.5	38.5	39.5	40.5	41.5
51	0.0156147	0.113717	0.0155589	0.11331		51	0.0204341	0.035993	0.262125												15	15.5	16.5	17.5	18.5	19.5	20.5	21.5	22.5	23.5	24.5	25.5	26.5	27.5	28.5	29.5	30.5	31.5	32.5	33.5	34.5	35.5	36.5	37.5	38.5	39.5	40.5	41.5	42.5
52	0.0118294	0.0861497	0.0117924	0.0858798		52	0.0221974	0.0339898	0.247536												16	16.5	17.5	18.5	19.5	20.5	21.5	22.5	23.5	24.5	25.5	26.5	27.5	28.5	29.5	30.5	31.5	32.5	33.5	34.5	35.5	36.5	37.5	38.5	39.5	40.5	41.5	42.5	43.5
53	0.00922323	0.0671697	0.00918725	0.0669076		53	0.0227273	0.0319146	0.232423												17	17.5	18.5	19.5	20.5	21.5	22.5	23.5	24.5	25.5	26.5	27.5	28.5	29.5	30.5	31.5	32.5	33.5	34.5	35.5	36.5	37.5	38.5	39.5	40.5	41.5	42.5	43.5	44.5
54	0.00750051	0.0546237	0.00745635	0.0543021		54	0.022298	0.0297544	0.216691												18	18.5	19.5	20.5	21.5	22.5	23.5	24.5	25.5	26.5	27.5	28.5	29.5	30.5	31.5	32.5	33.5	34.5	35.5	36.5	37.5	38.5	39.5	40.5	41.5	42.5	43.5	44.5	45.5
55	0.00641217	0.0466977	0.00634895	0.0462373		55	0.0211849	0.0275339	0.20052												19	19.5	20.5	21.5	22.5	23.5	24.5	25.5	26.5	27.5	28.5	29.5	30.5	31.5	32.5	33.5	34.5	35.5	36.5	37.5	38.5	39.5	40.5	41.5	42.5	43.5	44.5	45.5	46.5
56	0.00576985	0.0420199	0.00566995	0.0412923		56	0.0196239	0.0252939	0.184207												20	20.5	21.5	22.5	23.5	24.5	25.5	26.5	27.5	28.5	29.5	30.5	31.5	32.5	33.5	34.5	35.5	36.5	37.5	38.5	39.5	40.5	41.5	42.5	43.5	44.5	45.5	46.5	47.5
57	0.00542193	0.0394861	0.00525532	0.0382727		57	0.017818	0.0230733	0.168035												21	21.5	22.5	23.5	24.5	25.5	26.5	27.5	28.5	29.5	30.5	31.5	32.5	33.5	34.5	35.5	36.5	37.5	38.5	39.5	40.5	41.5	42.5	43.5	44.5	45.5	46.5	47.5	0.5
58	0.00524807	0.0382199	0.00496558	0.0361627		58	0.0159327	0.0208983	0.152195												22	22.5	23.5	24.5	25.5	26.5	27.5	28.5	29.5	30.5	31.5	32.5	33.5	34.5	35.5	36.5	37.5	38.5	39.5	40.5	41.5	42.5	43.5	44.5	45.5	46.5	47.5	0.5	1.5
59	0.00516604	0.0376226	0.00469198	0.0341701		59	0.014085	0.018777	0.136746												23	23.5	24.5	25.5	26.5	27.5	28.5	29.5	30.5	31.5	32.5	33.5	34.5	35.5	36.5	37.5	38.5	39.5	40.5	41.5	42.5	43.5	44.5	45.5	46.5	47.5	0.5	1.5	2.5
60	0.00512861	0.03735	0.00435437	0.0317114		60	0.0123444	0.0166988	0.121612												24	24.5	25.5	26.5	27.5	28.5	29.5	30.5	31.5	32.5	33.5	34.5	35.5	36.5	37.5	38.5	39.5	40.5	41.5	42.5	43.5	44.5	45.5	46.5	47.5	0.5	1.5	2.5	3.5
61	0.00511182	0.0372277	0.00389289	0.0283506		61	0.0107462	0.0146391	0.106611
62	0.00510435	0.0371733	0.00339145	0.0246988		62	0.00930395	0.0126954	0.0924563
63	0.00510104	0.0371492	0.00292105	0.021273		63	0.00801878	0.0109398	0.0796711
64	0.0050996	0.0371387	0.00243488	0.0177324		64	0.0068843	0.00931917	0.0678684
65	0.00509901	0.0371343	0.00196279	0.0142944		65	0.00589028	0.00785308	0.0571913
66	0.00509885	0.0371332	0.00156326	0.0113847		66	0.0050247	0.00658796	0.0479779											Absolute Age Of Unviable Parasites During Drug Pulse (no retardation)
67	0.00509898	0.0371342	0.001242	0.00904509		67	0.00427485	0.00551685	0.0401774
68	0.00509945	0.0371376	0.000986692	0.00718575		68	0.00362817	0.00461486	0.0336085												Time Dur	Parasite Age at start of treatment (h)
69	0.00510042	0.0371446	0.000784566	0.00571373		69	0.00307264	0.0038572	0.0280907												ing Pulse	0.5	1.5	2.5	3.5	4.5	5.5	6.5	7.5	8.5	9.5	10.5	11.5	12.5	13.5	14.5	15.5	16.5	17.5	18.5	19.5	20.5	21.5	22.5	23.5	24.5	25.5	26.5	27.5
70	0.00510222	0.0371577	0.000625239	0.00455341		70	0.00259704	0.00322228	0.0234668												(h)	Absolute Age of Parasites Becoming Unviable
71	0.00510239	0.037159	0.000497362	0.00362212		71	0.00219112	0.00268848	0.0195793
72	0.00510316	0.0371646	0.000396553	0.00288796		72	0.00184561	0.00224217	0.0163289												0.5	1	2	3	4	5	6	7	8	9	10	11	12	13	14	15	16	17	18	19	20	21	22	23	24	25	26	27	28
73	0.00109212	0.00795352	0.000113527	0.000826777		73	0.00178288	0.00189641	0.0138109												1.5	2	3	4	5	6	7	8	9	10	11	12	13	14	15	16	17	18	19	20	21	22	23	24	25	26	27	28	29
74	0.000143431	0.00104456	1.93974e-05	0.000141265		74	0.00161476	0.00163416	0.011901												2.5	3	4	5	6	7	8	9	10	11	12	13	14	15	16	17	18	19	20	21	22	23	24	25	26	27	28	29	30
75	4.52001e-05	0.000329177	9.95668e-06	7.25112e-05		75	0.00140083	0.00141078	0.0102743												3.5	4	5	6	7	8	9	10	11	12	13	14	15	16	17	18	19	20	21	22	23	24	25	26	27	28	29	30	31
76	2.46812e-05	0.000179745	7.03417e-06	5.12275e-05		76	0.0012066	0.00121363	0.00883846												4.5	5	6	7	8	9	10	11	12	13	14	15	16	17	18	19	20	21	22	23	24	25	26	27	28	29	30	31	32
77	1.76564e-05	0.000128586	5.53542e-06	4.03126e-05		77	0.00103504	0.00104058	0.00757818												5.5	6	7	8	9	10	11	12	13	14	15	16	17	18	19	20	21	22	23	24	25	26	27	28	29	30	31	32	33
78	1.46744e-05	0.000106869	4.67738e-06	3.40638e-05		78	0.000884887	0.000889564	0.0064784												6.5	7	8	9	10	11	12	13	14	15	16	17	18	19	20	21	22	23	24	25	26	27	28	29	30	31	32	33	34
79	1.32983e-05	9.6847e-05	4.1822e-06	3.04575e-05		79	0.000754273	0.000758455	0.00552357												7.5	8	9	10	11	12	13	14	15	16	17	18	19	20	21	22	23	24	25	26	27	28	29	30	31	32	33	34	35
80	1.26515e-05	9.21365e-05	3.90714e-06	2.84544e-05		80	0.000641235	0.000645143	0.00469836												8.5	9	10	11	12	13	14	15	16	17	18	19	20	21	22	23	24	25	26	27	28	29	30	31	32	33	34	35	36
81	1.23576e-05	8.99964e-05	3.76657e-06	2.74307e-05		81	0.00054384	0.000547607	0.00398804												9.5	10	11	12	13	14	15	16	17	18	19	20	21	22	23	24	25	26	27	28	29	30	31	32	33	34	35	36	37
82	1.22422e-05	8.91562e-05	3.70693e-06	2.69963e-05		82	0.000460249	0.000463956	0.00337884												10.5	11	12	13	14	15	16	17	18	19	20	21	22	23	24	25	26	27	28	29	30	31	32	33	34	35	36	37	38
83	1.22285e-05	8.90561e-05	3.69797e-06	2.69311e-05		83	0.000388753	0.000392451	0.00285809												11.5	12	13	14	15	16	17	18	19	20	21	22	23	24	25	26	27	28	29	30	31	32	33	34	35	36	37	38	39
84	1.22967e-05	8.95528e-05	3.72699e-06	2.71424e-05		84	0.000327787	0.000331514	0.0024143												12.5	13	14	15	16	17	18	19	20	21	22	23	24	25	26	27	28	29	30	31	32	33	34	35	36	37	38	39	40
85	1.24715e-05	9.08258e-05	3.79364e-06	2.76278e-05		85	0.000275939	0.000279733	0.0020372												13.5	14	15	16	17	18	19	20	21	22	23	24	25	26	27	28	29	30	31	32	33	34	35	36	37	38	39	40	41
86	1.28279e-05	9.34214e-05	4.02634e-06	2.93225e-05		86	0.000231953	0.000235979	0.00171856												14.5	15	16	17	18	19	20	21	22	23	24	25	26	27	28	29	30	31	32	33	34	35	36	37	38	39	40	41	42
87	1.35144e-05	9.8421e-05	4.62623e-06	3.36913e-05		87	0.000194715	0.000199341	0.00145174												15.5	16	17	18	19	20	21	22	23	24	25	26	27	28	29	30	31	32	33	34	35	36	37	38	39	40	41	42	43
88	1.47921e-05	0.000107726	5.78612e-06	4.21384e-05		88	0.000163252	0.000169039	0.00123105												16.5	17	18	19	20	21	22	23	24	25	26	27	28	29	30	31	32	33	34	35	36	37	38	39	40	41	42	43	44
89	1.70844e-05	0.00012442	7.94456e-06	5.78576e-05		89	0.000136716	0.000144661	0.00105352												17.5	18	19	20	21	22	23	24	25	26	27	28	29	30	31	32	33	34	35	36	37	38	39	40	41	42	43	44	45
90	2.10212e-05	0.000153091	1.1897e-05	8.66418e-05		90	0.000114371	0.000126268	0.000919567												18.5	19	20	21	22	23	24	25	26	27	28	29	30	31	32	33	34	35	36	37	38	39	40	41	42	43	44	45	46
91	2.74472e-05	0.000199889	1.86595e-05	0.000135891		91	9.55829e-05	0.000114242	0.000831988												19.5	20	21	22	23	24	25	26	27	28	29	30	31	32	33	34	35	36	37	38	39	40	41	42	43	44	45	46	47
92	3.73531e-05	0.00027203	2.93522e-05	0.000213762		92	7.98072e-05	0.000109159	0.000794971												20.5	21	22	23	24	25	26	27	28	29	30	31	32	33	34	35	36	37	38	39	40	41	42	43	44	45	46	47	48
93	5.17019e-05	0.000376528	4.50406e-05	0.000328016		93	6.65776e-05	0.000111618	0.000812878												21.5	22	23	24	25	26	27	28	29	30	31	32	33	34	35	36	37	38	39	40	41	42	43	44	45	46	47	48	49
94	7.11672e-05	0.000518287	6.64631e-05	0.000484028		94	5.54961e-05	0.000121959	0.000888188												22.5	23	24	25	26	27	28	29	30	31	32	33	34	35	36	37	38	39	40	41	42	43	44	45	46	47	48	49	50
95	7.23589e-05	0.000526966	6.7622e-05	0.000492468		95	4.6224e-05	0.000113846	0.000829102												23.5	24	25	26	27	28	29	30	31	32	33	34	35	36	37	38	39	40	41	42	43	44	45	46	47	48	49	50	51
96	7.5619e-05	0.000550708	7.11095e-05	0.000517866		96	3.84737e-05	0.000109583	0.000798057
																				Relative Age Of Unviable Parasites During Drug Pulse (no retardation)
																					Time Dur	Parasite Age at start of treatment (h)
																					ing Pulse	0.5	1.5	2.5	3.5	4.5	5.5	6.5	7.5	8.5	9.5	10.5	11.5	12.5	13.5	14.5	15.5	16.5	17.5	18.5	19.5	20.5	21.5	22.5	23.5	24.5	25.5	26.5	27.5
																					(h)	Absolute Age of Parasites Becoming Unviable
																					0.5	1	2	3	4	5	6	7	8	9	10	11	12	13	14	15	16	17	18	19	20	21	22	23	24	25	26	27	28
																					1.5	2	3	4	5	6	7	8	9	10	11	12	13	14	15	16	17	18	19	20	21	22	23	24	25	26	27	28	29
																					2.5	3	4	5	6	7	8	9	10	11	12	13	14	15	16	17	18	19	20	21	22	23	24	25	26	27	28	29	30
																					3.5	4	5	6	7	8	9	10	11	12	13	14	15	16	17	18	19	20	21	22	23	24	25	26	27	28	29	30	31
																					4.5	5	6	7	8	9	10	11	12	13	14	15	16	17	18	19	20	21	22	23	24	25	26	27	28	29	30	31	32
																					5.5	6	7	8	9	10	11	12	13	14	15	16	17	18	19	20	21	22	23	24	25	26	27	28	29	30	31	32	33
																					6.5	7	8	9	10	11	12	13	14	15	16	17	18	19	20	21	22	23	24	25	26	27	28	29	30	31	32	33	34
																					7.5	8	9	10	11	12	13	14	15	16	17	18	19	20	21	22	23	24	25	26	27	28	29	30	31	32	33	34	35
																					8.5	9	10	11	12	13	14	15	16	17	18	19	20	21	22	23	24	25	26	27	28	29	30	31	32	33	34	35	36
																					9.5	10	11	12	13	14	15	16	17	18	19	20	21	22	23	24	25	26	27	28	29	30	31	32	33	34	35	36	37
																					10.5	11	12	13	14	15	16	17	18	19	20	21	22	23	24	25	26	27	28	29	30	31	32	33	34	35	36	37	38
																					11.5	12	13	14	15	16	17	18	19	20	21	22	23	24	25	26	27	28	29	30	31	32	33	34	35	36	37	38	39
																					12.5	13	14	15	16	17	18	19	20	21	22	23	24	25	26	27	28	29	30	31	32	33	34	35	36	37	38	39	40
																					13.5	14	15	16	17	18	19	20	21	22	23	24	25	26	27	28	29	30	31	32	33	34	35	36	37	38	39	40	41
																					14.5	15	16	17	18	19	20	21	22	23	24	25	26	27	28	29	30	31	32	33	34	35	36	37	38	39	40	41	42
																					15.5	16	17	18	19	20	21	22	23	24	25	26	27	28	29	30	31	32	33	34	35	36	37	38	39	40	41	42	43
																					16.5	17	18	19	20	21	22	23	24	25	26	27	28	29	30	31	32	33	34	35	36	37	38	39	40	41	42	43	44
																					17.5	18	19	20	21	22	23	24	25	26	27	28	29	30	31	32	33	34	35	36	37	38	39	40	41	42	43	44	45
																					18.5	19	20	21	22	23	24	25	26	27	28	29	30	31	32	33	34	35	36	37	38	39	40	41	42	43	44	45	46
																					19.5	20	21	22	23	24	25	26	27	28	29	30	31	32	33	34	35	36	37	38	39	40	41	42	43	44	45	46	47
																					20.5	21	22	23	24	25	26	27	28	29	30	31	32	33	34	35	36	37	38	39	40	41	42	43	44	45	46	47	0
																					21.5	22	23	24	25	26	27	28	29	30	31	32	33	34	35	36	37	38	39	40	41	42	43	44	45	46	47	0	1
																					22.5	23	24	25	26	27	28	29	30	31	32	33	34	35	36	37	38	39	40	41	42	43	44	45	46	47	0	1	2
																					23.5	24	25	26	27	28	29	30	31	32	33	34	35	36	37	38	39	40	41	42	43	44	45	46	47	0	1	2	3
[truncated: 316 more columns]

## Sheet: Retard Model
Output																				Age Matrices
Viability during pulse						Unviability During Pulse						Age Distibution								Absolute Age During Drug Pulse (with retardation)
Treat.	Viab		Viab			Treat.	UnViab	Total				Par	Age
Time	Total		Circ			Time	Circ	Circ				Age	Dist								Time Dur	Parasite Age at start of treatment (h)
(h)		(norm)		(norm)		(h)			(norm)			(h)	t=0	t=24	t=48	t=72	t=96				ing Pulse	0.5	1.5	2.5	3.5	4.5	5.5	6.5	7.5	8.5	9.5	10.5	11.5	12.5	13.5	14.5	15.5	16.5	17.5	18.5	19.5	20.5	21.5	22.5	23.5	24.5	25.5	26.5	27.5
0	15.041	109.538	13.7312	100		0	0	13.7312	100			0.5	0.649779	6.76056e-05	0.000275508	3.99962e-07	7.11082e-10				(h)	Absolute Parasite Age During Treatment
1	13.4873	98.2233	12.5827	91.6356		1	1.29174	13.8744	101.043			1.5	0.734421	4.14431e-05	0.000184563	7.27408e-07	4.09954e-10				0	0.5	1.5	2.5	3.5	4.5	5.5	6.5	7.5	8.5	9.5	10.5	11.5	12.5	13.5	14.5	15.5	16.5	17.5	18.5	19.5	20.5	21.5	22.5	23.5	24.5	25.5	26.5	27.5
2	9.2039	67.0289	8.94202	65.1217		2	5.04699	13.989	101.877			2.5	0.813318	2.4902e-05	0.000122974	1.59497e-06	1.92028e-09				1	1	2	3	4	5	6	7	8	9	10	11	12	13	14	15	16	17	18	19	20	21	22	23	24	25	26	27	28
3	6.23845	45.4325	6.14444	44.7479		3	7.75766	13.9021	101.244			3.5	0.882497	1.69853e-05	8.19213e-05	3.95282e-06	2.58011e-09				2	1.5	2.5	3.5	4.5	5.5	6.5	7.5	8.5	9.5	10.5	11.5	12.5	13.5	14.5	15.5	16.5	17.5	18.5	19.5	20.5	21.5	22.5	23.5	24.5	25.5	26.5	27.5	28.5
4	4.46234	32.4977	4.41389	32.1449		4	9.21095	13.6248	99.2251			4.5	0.938216	2.61558e-05	5.4837e-05	9.69364e-06	3.43043e-09				3	2	3	4	5	6	7	8	9	10	11	12	13	14	15	16	17	18	19	20	21	22	23	24	25	26	27	28	29
5	3.35601	24.4407	3.32429	24.2097		5	9.78377	13.1081	95.4616			5.5	0.977302	3.95811e-05	3.70285e-05	1.87483e-05	3.59731e-09				4	2.5	3.5	4.5	5.5	6.5	7.5	8.5	9.5	10.5	11.5	12.5	13.5	14.5	15.5	16.5	17.5	18.5	19.5	20.5	21.5	22.5	23.5	24.5	25.5	26.5	27.5	28.5	29.5
6	2.67817	19.5042	2.6515	19.31		6	9.77797	12.4295	90.5196			6.5	0.997452	5.90256e-05	2.52387e-05	1.81711e-05	1.89059e-09				5	3	4	5	6	7	8	9	10	11	12	13	14	15	16	17	18	19	20	21	22	23	24	25	26	27	28	29	30
7	2.26448	16.4915	2.23953	16.3098		7	9.39223	11.6318	84.7102			7.5	0.997452	8.72012e-05	1.72551e-05	1.7446e-05	9.84474e-10				6	3.5	4.5	5.5	6.5	7.5	8.5	9.5	10.5	11.5	12.5	13.5	14.5	15.5	16.5	17.5	18.5	19.5	20.5	21.5	22.5	23.5	24.5	25.5	26.5	27.5	28.5	29.5	30.5
8	2.02853	14.7731	2.00105	14.573		8	8.76826	10.7693	78.4292			8.5	0.977302	0.000128895	1.16333e-05	1.65523e-05	5.06796e-10				7	4	5	6	7	8	9	10	11	12	13	14	15	16	17	18	19	20	21	22	23	24	25	26	27	28	29	30	31
9	1.90226	13.8535	1.87184	13.632		9	8.01291	9.88475	71.9873			9.5	0.938216	0.000194064	7.55302e-06	1.27895e-05	2.46158e-10				8	4.5	5.5	6.5	7.5	8.5	9.5	10.5	11.5	12.5	13.5	14.5	15.5	16.5	17.5	18.5	19.5	20.5	21.5	22.5	23.5	24.5	25.5	26.5	27.5	28.5	29.5	30.5	31.5
10	1.84034	13.4026	1.80335	13.1332		10	7.20651	9.00987	65.6158			10.5	0.882497	0.000306694	4.68363e-06	9.22719e-06	2.57238e-10				9	5	6	7	8	9	10	11	12	13	14	15	16	17	18	19	20	21	22	23	24	25	26	27	28	29	30	31	32
11	1.8112	13.1903	1.76813	12.8767		11	6.40408	8.17221	59.5154			11.5	0.813318	0.000531907	2.87752e-06	6.45888e-06	2.61587e-10				10	5.5	6.5	7.5	8.5	9.5	10.5	11.5	12.5	13.5	14.5	15.5	16.5	17.5	18.5	19.5	20.5	21.5	22.5	23.5	24.5	25.5	26.5	27.5	28.5	29.5	30.5	31.5	32.5
12	1.79819	13.0956	1.74466	12.7058		12	5.639	7.38366	53.7727			12.5	0.734421	0.00106618	1.89553e-06	4.75872e-06	2.81604e-10				11	6	7	8	9	10	11	12	13	14	15	16	17	18	19	20	21	22	23	24	25	26	27	28	29	30	31	32	33
13	1.79262	13.055	1.71437	12.4852		13	4.92936	6.64372	48.384			13.5	0.649779	0.00256094	1.4433e-06	3.99085e-06	3.48895e-10				12	6.5	7.5	8.5	9.5	10.5	11.5	12.5	13.5	14.5	15.5	16.5	17.5	18.5	19.5	20.5	21.5	22.5	23.5	24.5	25.5	26.5	27.5	28.5	29.5	30.5	31.5	32.5	33.5
14	1.7902	13.0374	1.67709	12.2136		14	4.28345	5.96054	43.4086			14.5	0.563279	0.00730572	8.79582e-06	2.64741e-05	3.49164e-09				13	7.5	8.5	9.5	10.5	11.5	12.5	13.5	14.5	15.5	16.5	17.5	18.5	19.5	20.5	21.5	22.5	23.5	24.5	25.5	26.5	27.5	28.5	29.5	30.5	31.5	32.5	33.5	34.5
15	1.78918	13.03	1.62817	11.8574		15	3.70362	5.33179	38.8296			15.5	0.47843	0.023085	1.50682e-05	4.89814e-05	1.01315e-08				14	8.5	9.5	10.5	11.5	12.5	13.5	14.5	15.5	16.5	17.5	18.5	19.5	20.5	21.5	22.5	23.5	24.5	25.5	26.5	27.5	28.5	29.5	30.5	31.5	32.5	33.5	34.5	35.5
16	1.78877	13.027	1.56379	11.3886		16	3.18859	4.75238	34.61			16.5	0.398153	0.0703822	2.49072e-05	8.71181e-05	3.02762e-08				15	9.5	10.5	11.5	12.5	13.5	14.5	15.5	16.5	17.5	18.5	19.5	20.5	21.5	22.5	23.5	24.5	25.5	26.5	27.5	28.5	29.5	30.5	31.5	32.5	33.5	34.5	35.5	36.5
17	1.78861	13.0259	1.48078	10.784		17	2.73496	4.21574	30.7018			17.5	0.324652	0.164378	3.15399e-05	0.000118774	7.76774e-08				16	10.5	11.5	12.5	13.5	14.5	15.5	16.5	17.5	18.5	19.5	20.5	21.5	22.5	23.5	24.5	25.5	26.5	27.5	28.5	29.5	30.5	31.5	32.5	33.5	34.5	35.5	36.5	37.5
18	1.78856	13.0255	1.37685	10.0271		18	2.33819	3.71504	27.0554			18.5	0.259373	0.18674	1.94292e-05	7.91783e-05	1.14945e-07				17	11.5	12.5	13.5	14.5	15.5	16.5	17.5	18.5	19.5	20.5	21.5	22.5	23.5	24.5	25.5	26.5	27.5	28.5	29.5	30.5	31.5	32.5	33.5	34.5	35.5	36.5	37.5	38.5
19	1.78855	13.0254	1.25095	9.11023		19	1.99317	3.24412	23.6258			19.5	0.203033	0.205279	1.15839e-05	5.15875e-05	2.03319e-07				18	12.5	13.5	14.5	15.5	16.5	17.5	18.5	19.5	20.5	21.5	22.5	23.5	24.5	25.5	26.5	27.5	28.5	29.5	30.5	31.5	32.5	33.5	34.5	35.5	36.5	37.5	38.5	39.5
20	1.78856	13.0254	1.1071	8.06262		20	1.69465	2.80175	20.4042			20.5	0.15572	0.221565	6.78384e-06	3.35007e-05	4.34503e-07				19	13.5	14.5	15.5	16.5	17.5	18.5	19.5	20.5	21.5	22.5	23.5	24.5	25.5	26.5	27.5	28.5	29.5	30.5	31.5	32.5	33.5	34.5	35.5	36.5	37.5	38.5	39.5	40.5
21	1.78856	13.0255	0.9526	6.93747		21	1.43746	2.39006	17.406			21.5	0.11702	0.198149	3.81376e-06	1.8394e-05	8.87538e-07				20	14.5	15.5	16.5	17.5	18.5	19.5	20.5	21.5	22.5	23.5	24.5	25.5	26.5	27.5	28.5	29.5	30.5	31.5	32.5	33.5	34.5	35.5	36.5	37.5	38.5	39.5	40.5	41.5
22	1.78858	13.0256	0.793905	5.78174		22	1.21673	2.01063	14.6428			22.5	0.0861616	0.169746	4.73223e-06	9.92138e-06	1.75382e-06				21	15.5	16.5	17.5	18.5	19.5	20.5	21.5	22.5	23.5	24.5	25.5	26.5	27.5	28.5	29.5	30.5	31.5	32.5	33.5	34.5	35.5	36.5	37.5	38.5	39.5	40.5	41.5	42.5
23	1.78862	13.0259	0.644314	4.69232		23	1.02791	1.67222	12.1782			23.5	0.0621589	0.139522	5.65069e-06	5.28627e-06	2.67655e-06				22	16.5	17.5	18.5	19.5	20.5	21.5	22.5	23.5	24.5	25.5	26.5	27.5	28.5	29.5	30.5	31.5	32.5	33.5	34.5	35.5	36.5	37.5	38.5	39.5	40.5	41.5	42.5	43.5
24	1.78868	13.0263	0.51626	3.75975		24	0.866871	1.38313	10.0729			24.5	0.0439369	0.110304	6.52737e-06	2.79103e-06	2.00945e-06				23	17.5	18.5	19.5	20.5	21.5	22.5	23.5	24.5	25.5	26.5	27.5	28.5	29.5	30.5	31.5	32.5	33.5	34.5	35.5	36.5	37.5	38.5	39.5	40.5	41.5	42.5	43.5	44.5
25	1.08637	7.91163	0.32608	2.37473		25	0.873078	1.19916	8.73307			25.5	0.0304294	0.0841398	7.35583e-06	1.45555e-06	1.47165e-06				24	18.5	19.5	20.5	21.5	22.5	23.5	24.5	25.5	26.5	27.5	28.5	29.5	30.5	31.5	32.5	33.5	34.5	35.5	36.5	37.5	38.5	39.5	40.5	41.5	42.5	43.5	44.5	45.5
26	0.201377	1.46656	0.0651495	0.474462		26	0.99319	1.05834	7.70753			26.5	0.0206487	0.0621496	8.19684e-06	7.39796e-07	1.05261e-06
27	0.0533552	0.388568	0.0166978	0.121604		27	0.926995	0.943692	6.87259			27.5	0.0137287	0.0446273	9.23089e-06	3.59268e-07	6.08346e-07
28	0.0220449	0.160545	0.00638311	0.046486		28	0.830721	0.837104	6.09634			28.5	0.00894342	0.0312815	1.08713e-05	1.66019e-07	3.27072e-07
29	0.012493	0.0909825	0.00327817	0.0238738		29	0.734091	0.737369	5.37001			29.5	0.0057084	0.0214968	1.40588e-05	7.60559e-08	1.70715e-07
30	0.00891035	0.0648911	0.00209537	0.0152599		30	0.643227	0.645322	4.69967			30.5	0.00356995	0.0145484	2.11202e-05	3.75491e-08	9.42669e-08
31	0.00742172	0.0540499	0.00156237	0.0113782		31	0.559998	0.56156	4.08966			31.5	0.00218749	0.00974178	3.83948e-05	2.16386e-08	5.98325e-08			Relative Age During Drug Pulse (with retardation)
32	0.00677801	0.0493619	0.00128251	0.00934007		32	0.48497	0.486253	3.54121			32.5	0.00131331	0.00648553	8.41172e-05	1.01274e-07	3.0482e-07
33	0.0064933	0.0472885	0.00110844	0.00807239		33	0.418112	0.41922	3.05304			33.5	0.000894342	0.00431346	0.000208131	1.35853e-07	4.4161e-07				Time Dur	Parasite Age at start of treatment (h)
34	0.00636773	0.046374	0.000984178	0.00716744		34	0.35907	0.360054	2.62215			34.5	0.00137287	0.0028783	0.000508802	1.80057e-07	6.29788e-07				ing Pulse	0.5	1.5	2.5	3.5	4.5	5.5	6.5	7.5	8.5	9.5	10.5	11.5	12.5	13.5	14.5	15.5	16.5	17.5	18.5	19.5	20.5	21.5	22.5	23.5	24.5	25.5	26.5	27.5
35	0.00631272	0.0459734	0.000886853	0.00645865		35	0.307313	0.3082	2.24452			35.5	0.00206487	0.00193171	0.000978062	1.87665e-07	7.06712e-07				(h)	Actual Parasite Age During Treatment
36	0.00628885	0.0457995	0.000804538	0.00585918		36	0.262222	0.263026	1.91553			36.5	0.00304294	0.00130113	0.000936771	9.74653e-08	3.97193e-07				0	0.5	1.5	2.5	3.5	4.5	5.5	6.5	7.5	8.5	9.5	10.5	11.5	12.5	13.5	14.5	15.5	16.5	17.5	18.5	19.5	20.5	21.5	22.5	23.5	24.5	25.5	26.5	27.5
37	0.00628049	0.0457387	0.000671813	0.00489259		37	0.223142	0.223814	1.62996			37.5	0.00439369	0.00086941	0.000879031	4.96034e-08	2.20904e-07				1	1	2	3	4	5	6	7	8	9	10	11	12	13	14	15	16	17	18	19	20	21	22	23	24	25	26	27	28
38	0.00627987	0.0457342	0.000568073	0.00413708		38	0.189427	0.189995	1.38367			38.5	0.00621589	0.000561008	0.000798225	2.44399e-08	1.20692e-07				2	1.5	2.5	3.5	4.5	5.5	6.5	7.5	8.5	9.5	10.5	11.5	12.5	13.5	14.5	15.5	16.5	17.5	18.5	19.5	20.5	21.5	22.5	23.5	24.5	25.5	26.5	27.5	28.5
39	0.00628452	0.0457681	0.000488437	0.00355712		39	0.160453	0.160942	1.17209			39.5	0.00861616	0.000335343	0.000567833	1.0929e-08	5.27113e-08				3	2	3	4	5	6	7	8	9	10	11	12	13	14	15	16	17	18	19	20	21	22	23	24	25	26	27	28	29
40	0.00629404	0.0458374	0.000429726	0.00312955		40	0.135642	0.136071	0.990961			40.5	0.011702	0.000178705	0.000352066	9.81499e-09	2.05777e-08				4	2.5	3.5	4.5	5.5	6.5	7.5	8.5	9.5	10.5	11.5	12.5	13.5	14.5	15.5	16.5	17.5	18.5	19.5	20.5	21.5	22.5	23.5	24.5	25.5	26.5	27.5	28.5	29.5
41	0.00630915	0.0459474	0.000390123	0.00284114		41	0.114459	0.114849	0.836407			41.5	0.015572	8.4242e-05	0.000189089	7.6582e-09	7.16432e-09				5	3	4	5	6	7	8	9	10	11	12	13	14	15	16	17	18	19	20	21	22	23	24	25	26	27	28	29	30
42	0.00633168	0.0461115	0.000369373	0.00269002		42	0.0964246	0.096794	0.704918			42.5	0.0203033	3.60967e-05	9.06207e-05	5.3626e-09	2.29299e-09				6	3.5	4.5	5.5	6.5	7.5	8.5	9.5	10.5	11.5	12.5	13.5	14.5	15.5	16.5	17.5	18.5	19.5	20.5	21.5	22.5	23.5	24.5	25.5	26.5	27.5	28.5	29.5	30.5
43	0.00636493	0.0463536	0.000368793	0.0026858		43	0.0811085	0.0814773	0.593372			43.5	0.0259373	1.46178e-05	4.04193e-05	3.53362e-09	6.99221e-10				7	4	5	6	7	8	9	10	11	12	13	14	15	16	17	18	19	20	21	22	23	24	25	26	27	28	29	30	31
44	0.00641424	0.0467128	0.000391859	0.00285378		44	0.0681299	0.0685217	0.499021			44.5	0.0324652	3.90869e-05	0.000117646	1.55162e-08	1.4004e-09				8	4.5	5.5	6.5	7.5	8.5	9.5	10.5	11.5	12.5	13.5	14.5	15.5	16.5	17.5	18.5	19.5	20.5	21.5	22.5	23.5	24.5	25.5	26.5	27.5	28.5	29.5	30.5	31.5
45	0.00648796	0.0472496	0.000445318	0.0032431		45	0.0571543	0.0575996	0.419479			45.5	0.0398153	2.59885e-05	8.44797e-05	1.74741e-08	6.80096e-10				9	5	6	7	8	9	10	11	12	13	14	15	16	17	18	19	20	21	22	23	24	25	26	27	28	29	30	31	32
46	0.00659863	0.0480556	0.00054037	0.00393533		46	0.0478897	0.04843	0.3527			46.5	0.047843	1.69309e-05	5.92194e-05	2.05805e-08	3.14292e-10				10	5.5	6.5	7.5	8.5	9.5	10.5	11.5	12.5	13.5	14.5	15.5	16.5	17.5	18.5	19.5	20.5	21.5	22.5	23.5	24.5	25.5	26.5	27.5	28.5	29.5	30.5	31.5	32.5
47	0.00676473	0.0492652	0.000696985	0.00507591		47	0.0400824	0.0407794	0.296983			47.5	0.0563279	1.08079e-05	4.07005e-05	2.6618e-08	1.43999e-10				11	6	7	8	9	10	11	12	13	14	15	16	17	18	19	20	21	22	23	24	25	26	27	28	29	30	31	32	33
48	0.00701269	0.051071	0.000946243	0.00689117		48	0.0335135	0.0344598	0.250959												12	6.5	7.5	8.5	9.5	10.5	11.5	12.5	13.5	14.5	15.5	16.5	17.5	18.5	19.5	20.5	21.5	22.5	23.5	24.5	25.5	26.5	27.5	28.5	29.5	30.5	31.5	32.5	33.5
49	0.00151464	0.0110306	0.0010235	0.00745384		49	0.0280942	0.0291177	0.212055												13	7.5	8.5	9.5	10.5	11.5	12.5	13.5	14.5	15.5	16.5	17.5	18.5	19.5	20.5	21.5	22.5	23.5	24.5	25.5	26.5	27.5	28.5	29.5	30.5	31.5	32.5	33.5	34.5
50	0.0011329	0.00825051	0.000987131	0.00718894		50	0.0236622	0.0246493	0.179513												14	8.5	9.5	10.5	11.5	12.5	13.5	14.5	15.5	16.5	17.5	18.5	19.5	20.5	21.5	22.5	23.5	24.5	25.5	26.5	27.5	28.5	29.5	30.5	31.5	32.5	33.5	34.5	35.5
51	0.000950185	0.00691988	0.000885396	0.00644804		51	0.0199702	0.0208556	0.151884												15	9.5	10.5	11.5	12.5	13.5	14.5	15.5	16.5	17.5	18.5	19.5	20.5	21.5	22.5	23.5	24.5	25.5	26.5	27.5	28.5	29.5	30.5	31.5	32.5	33.5	34.5	35.5	36.5
52	0.000806621	0.00587435	0.000771469	0.00561835		52	0.016898	0.0176694	0.128681												16	10.5	11.5	12.5	13.5	14.5	15.5	16.5	17.5	18.5	19.5	20.5	21.5	22.5	23.5	24.5	25.5	26.5	27.5	28.5	29.5	30.5	31.5	32.5	33.5	34.5	35.5	36.5	37.5
53	0.000684871	0.00498769	0.000660992	0.00481378		53	0.0142883	0.0149493	0.108871												17	11.5	12.5	13.5	14.5	15.5	16.5	17.5	18.5	19.5	20.5	21.5	22.5	23.5	24.5	25.5	26.5	27.5	28.5	29.5	30.5	31.5	32.5	33.5	34.5	35.5	36.5	37.5	38.5
54	0.000610099	0.00444315	0.000592146	0.0043124		54	0.012068	0.0126601	0.0921996												18	12.5	13.5	14.5	15.5	16.5	17.5	18.5	19.5	20.5	21.5	22.5	23.5	24.5	25.5	26.5	27.5	28.5	29.5	30.5	31.5	32.5	33.5	34.5	35.5	36.5	37.5	38.5	39.5
55	0.000560127	0.00407922	0.000544785	0.00396748		55	0.0101739	0.0107187	0.0780607												19	13.5	14.5	15.5	16.5	17.5	18.5	19.5	20.5	21.5	22.5	23.5	24.5	25.5	26.5	27.5	28.5	29.5	30.5	31.5	32.5	33.5	34.5	35.5	36.5	37.5	38.5	39.5	40.5
56	0.000535973	0.00390331	0.000522461	0.00380491		56	0.00856079	0.00908325	0.0661502												20	14.5	15.5	16.5	17.5	18.5	19.5	20.5	21.5	22.5	23.5	24.5	25.5	26.5	27.5	28.5	29.5	30.5	31.5	32.5	33.5	34.5	35.5	36.5	37.5	38.5	39.5	40.5	41.5
57	0.000518167	0.00377364	0.000505031	0.00367797		57	0.00718971	0.00769474	0.0560382												21	15.5	16.5	17.5	18.5	19.5	20.5	21.5	22.5	23.5	24.5	25.5	26.5	27.5	28.5	29.5	30.5	31.5	32.5	33.5	34.5	35.5	36.5	37.5	38.5	39.5	40.5	41.5	42.5
58	0.000510206	0.00371566	0.000497311	0.00362175		58	0.00602789	0.00652521	0.0475209												22	16.5	17.5	18.5	19.5	20.5	21.5	22.5	23.5	24.5	25.5	26.5	27.5	28.5	29.5	30.5	31.5	32.5	33.5	34.5	35.5	36.5	37.5	38.5	39.5	40.5	41.5	42.5	43.5
59	0.000507745	0.00369774	0.000495084	0.00360553		59	0.00504644	0.00554153	0.0403571												23	17.5	18.5	19.5	20.5	21.5	22.5	23.5	24.5	25.5	26.5	27.5	28.5	29.5	30.5	31.5	32.5	33.5	34.5	35.5	36.5	37.5	38.5	39.5	40.5	41.5	42.5	43.5	44.5
60	0.000507784	0.00369802	0.000495298	0.00360709		60	0.00421957	0.00471487	0.0343368												24	18.5	19.5	20.5	21.5	22.5	23.5	24.5	25.5	26.5	27.5	28.5	29.5	30.5	31.5	32.5	33.5	34.5	35.5	36.5	37.5	38.5	39.5	40.5	41.5	42.5	43.5	44.5	45.5
61	0.000512654	0.00373349	0.000500605	0.00364574		61	0.00352441	0.00402501	0.0293128
62	0.000520537	0.0037909	0.000509012	0.00370696		62	0.00294098	0.00344999	0.0251251
63	0.000531861	0.00387336	0.000520849	0.00379317		63	0.00245203	0.00297288	0.0216504
64	0.000546674	0.00398124	0.000535862	0.00390251		64	0.00204275	0.00257861	0.0187792
65	0.000562338	0.00409532	0.000550519	0.00400925		65	0.00170054	0.00225106	0.0163937
66	0.000578676	0.0042143	0.000563519	0.00410392		66	0.00141469	0.00197821	0.0144066											Absolute Age Of Unviable Parasites During Drug Pulse (with retardation)
67	0.000595542	0.00433713	0.000572725	0.00417096		67	0.00117613	0.00174886	0.0127363
68	0.000604263	0.00440064	0.000565963	0.00412172		68	0.000977213	0.00154318	0.0112384												Time Dur	Parasite Age at start of treatment (h)
69	0.000607819	0.00442654	0.000543205	0.00395598		69	0.000811476	0.00135468	0.00986569												ing Pulse	0.5	1.5	2.5	3.5	4.5	5.5	6.5	7.5	8.5	9.5	10.5	11.5	12.5	13.5	14.5	15.5	16.5	17.5	18.5	19.5	20.5	21.5	22.5	23.5	24.5	25.5	26.5	27.5
70	0.000609254	0.00443699	0.000502945	0.00366278		70	0.000673488	0.00117643	0.00856756												(h)	Absolute Age of Parasites Becoming Unviable
71	0.000609908	0.00444175	0.000449403	0.00327285		71	0.000558681	0.00100808	0.00734153
72	0.000610268	0.00444438	0.000392918	0.00286149		72	0.000463222	0.00085614	0.00623498												0.5	0.75	1.75	2.75	3.75	4.75	5.75	6.75	7.75	8.75	9.75	10.75	11.75	12.75	13.75	14.75	15.75	16.75	17.75	18.75	19.75	20.75	21.75	22.75	23.75	24.75	25.75	26.75	27.75
73	0.000477767	0.00347941	0.000300871	0.00219114		73	0.000452741	0.000753612	0.0054883												1.5	1.25	2.25	3.25	4.25	5.25	6.25	7.25	8.25	9.25	10.25	11.25	12.25	13.25	14.25	15.25	16.25	17.25	18.25	19.25	20.25	21.25	22.25	23.25	24.25	25.25	26.25	27.25	28.25
74	0.000177575	0.00129322	0.000131106	0.000954803		74	0.000542149	0.000673256	0.00490309												2.5	1.75	2.75	3.75	4.75	5.75	6.75	7.75	8.75	9.75	10.75	11.75	12.75	13.75	14.75	15.75	16.75	17.75	18.75	19.75	20.75	21.75	22.75	23.75	24.75	25.75	26.75	27.75	28.75
75	8.31991e-05	0.000605911	6.847e-05	0.000498644		75	0.000540234	0.000608704	0.00443298												3.5	2.25	3.25	4.25	5.25	6.25	7.25	8.25	9.25	10.25	11.25	12.25	13.25	14.25	15.25	16.25	17.25	18.25	19.25	20.25	21.25	22.25	23.25	24.25	25.25	26.25	27.25	28.25	29.25
76	4.88963e-05	0.000356096	4.21456e-05	0.000306933		76	0.000506689	0.000548834	0.00399698												4.5	2.75	3.75	4.75	5.75	6.75	7.75	8.75	9.75	10.75	11.75	12.75	13.75	14.75	15.75	16.75	17.75	18.75	19.75	20.75	21.75	22.75	23.75	24.75	25.75	26.75	27.75	28.75	29.75
77	3.27705e-05	0.000238656	2.87159e-05	0.000209128		77	0.000463033	0.000491749	0.00358124												5.5	3.25	4.25	5.25	6.25	7.25	8.25	9.25	10.25	11.25	12.25	13.25	14.25	15.25	16.25	17.25	18.25	19.25	20.25	21.25	22.25	23.25	24.25	25.25	26.25	27.25	28.25	29.25	30.25
78	2.42891e-05	0.000176889	2.12796e-05	0.000154972		78	0.000416393	0.000437673	0.00318742												6.5	3.75	4.75	5.75	6.75	7.75	8.75	9.75	10.75	11.75	12.75	13.75	14.75	15.75	16.75	17.75	18.75	19.75	20.75	21.75	22.75	23.75	24.75	25.75	26.75	27.75	28.75	29.75	30.75
79	1.96803e-05	0.000143325	1.7093e-05	0.000124483		79	0.00037006	0.000387153	0.0028195												7.5	4.25	5.25	6.25	7.25	8.25	9.25	10.25	11.25	12.25	13.25	14.25	15.25	16.25	17.25	18.25	19.25	20.25	21.25	22.25	23.25	24.25	25.25	26.25	27.25	28.25	29.25	30.25	31.25
80	1.72292e-05	0.000125474	1.47696e-05	0.000107562		80	0.000325804	0.000340574	0.00248029												8.5	4.75	5.75	6.75	7.75	8.75	9.75	10.75	11.75	12.75	13.75	14.75	15.75	16.75	17.75	18.75	19.75	20.75	21.75	22.75	23.75	24.75	25.75	26.75	27.75	28.75	29.75	30.75	31.75
81	1.59889e-05	0.000116442	1.35397e-05	9.86054e-05		81	0.000284644	0.000298184	0.00217157												9.5	5.25	6.25	7.25	8.25	9.25	10.25	11.25	12.25	13.25	14.25	15.25	16.25	17.25	18.25	19.25	20.25	21.25	22.25	23.25	24.25	25.25	26.25	27.25	28.25	29.25	30.25	31.25	32.25
82	1.53942e-05	0.000112111	1.28674e-05	9.37086e-05		82	0.000247124	0.000259991	0.00189343												10.5	5.75	6.75	7.75	8.75	9.75	10.75	11.75	12.75	13.75	14.75	15.75	16.75	17.75	18.75	19.75	20.75	21.75	22.75	23.75	24.75	25.75	26.75	27.75	28.75	29.75	30.75	31.75	32.75
83	1.51197e-05	0.000110112	1.25012e-05	9.10417e-05		83	0.000213442	0.000225943	0.00164547												11.5	6.25	7.25	8.25	9.25	10.25	11.25	12.25	13.25	14.25	15.25	16.25	17.25	18.25	19.25	20.25	21.25	22.25	23.25	24.25	25.25	26.25	27.25	28.25	29.25	30.25	31.25	32.25	33.25
84	1.49958e-05	0.000109209	1.22176e-05	8.89769e-05		84	0.000183555	0.000195773	0.00142575												12.5	7	8	9	10	11	12	13	14	15	16	17	18	19	20	21	22	23	24	25	26	27	28	29	30	31	32	33	34
85	1.49406e-05	0.000108808	1.17635e-05	8.56695e-05		85	0.000157271	0.000169034	0.00123102												13.5	8	9	10	11	12	13	14	15	16	17	18	19	20	21	22	23	24	25	26	27	28	29	30	31	32	33	34	35
86	1.49163e-05	0.00010863	1.11581e-05	8.12606e-05		86	0.000134318	0.000145476	0.00105945												14.5	9	10	11	12	13	14	15	16	17	18	19	20	21	22	23	24	25	26	27	28	29	30	31	32	33	34	35	36
87	1.49056e-05	0.000108552	1.03233e-05	7.51811e-05		87	0.00011439	0.000124714	0.000908247												15.5	10	11	12	13	14	15	16	17	18	19	20	21	22	23	24	25	26	27	28	29	30	31	32	33	34	35	36	37
88	1.49012e-05	0.00010852	9.17721e-06	6.68346e-05		88	9.71736e-05	0.000106351	0.000774517												16.5	11	12	13	14	15	16	17	18	19	20	21	22	23	24	25	26	27	28	29	30	31	32	33	34	35	36	37	38
89	1.48999e-05	0.000108511	7.81821e-06	5.69374e-05		89	8.23612e-05	9.01794e-05	0.000656746												17.5	12	13	14	15	16	17	18	19	20	21	22	23	24	25	26	27	28	29	30	31	32	33	34	35	36	37	38	39
90	1.49007e-05	0.000108517	6.47403e-06	4.71482e-05		90	6.96638e-05	7.61378e-05	0.000554486												18.5	13	14	15	16	17	18	19	20	21	22	23	24	25	26	27	28	29	30	31	32	33	34	35	36	37	38	39	40
91	1.49035e-05	0.000108537	5.27584e-06	3.84222e-05		91	5.88143e-05	6.40902e-05	0.000466747												19.5	14	15	16	17	18	19	20	21	22	23	24	25	26	27	28	29	30	31	32	33	34	35	36	37	38	39	40	41
92	1.49064e-05	0.000108558	4.2611e-06	3.10321e-05		92	4.95702e-05	5.38313e-05	0.000392035												20.5	15	16	17	18	19	20	21	22	23	24	25	26	27	28	29	30	31	32	33	34	35	36	37	38	39	40	41	42
93	1.49087e-05	0.000108575	3.42329e-06	2.49306e-05		93	4.17141e-05	4.51373e-05	0.00032872												21.5	16	17	18	19	20	21	22	23	24	25	26	27	28	29	30	31	32	33	34	35	36	37	38	39	40	41	42	43
94	1.49103e-05	0.000108587	2.73855e-06	1.99439e-05		94	3.50528e-05	3.77913e-05	0.000275222												22.5	17	18	19	20	21	22	23	24	25	26	27	28	29	30	31	32	33	34	35	36	37	38	39	40	41	42	43	44
95	1.49107e-05	0.00010859	2.18311e-06	1.58989e-05		95	2.94164e-05	3.15995e-05	0.000230129												23.5	18	19	20	21	22	23	24	25	26	27	28	29	30	31	32	33	34	35	36	37	38	39	40	41	42	43	44	45
96	1.49113e-05	0.000108594	1.7386e-06	1.26617e-05		96	2.46562e-05	2.63948e-05	0.000192225
																				Relative Age Of Unviable Parasites During Drug Pulse (with retardation)
																					Time Dur	Parasite Age at start of treatment (h)
																					ing Pulse	0.5	1.5	2.5	3.5	4.5	5.5	6.5	7.5	8.5	9.5	10.5	11.5	12.5	13.5	14.5	15.5	16.5	17.5	18.5	19.5	20.5	21.5	22.5	23.5	24.5	25.5	26.5	27.5
																					(h)	Absolute Age of Parasites Becoming Unviable
																					0.5	0.75	1.75	2.75	3.75	4.75	5.75	6.75	7.75	8.75	9.75	10.75	11.75	12.75	13.75	14.75	15.75	16.75	17.75	18.75	19.75	20.75	21.75	22.75	23.75	24.75	25.75	26.75	27.75
																					1.5	1.25	2.25	3.25	4.25	5.25	6.25	7.25	8.25	9.25	10.25	11.25	12.25	13.25	14.25	15.25	16.25	17.25	18.25	19.25	20.25	21.25	22.25	23.25	24.25	25.25	26.25	27.25	28.25
																					2.5	1.75	2.75	3.75	4.75	5.75	6.75	7.75	8.75	9.75	10.75	11.75	12.75	13.75	14.75	15.75	16.75	17.75	18.75	19.75	20.75	21.75	22.75	23.75	24.75	25.75	26.75	27.75	28.75
																					3.5	2.25	3.25	4.25	5.25	6.25	7.25	8.25	9.25	10.25	11.25	12.25	13.25	14.25	15.25	16.25	17.25	18.25	19.25	20.25	21.25	22.25	23.25	24.25	25.25	26.25	27.25	28.25	29.25
																					4.5	2.75	3.75	4.75	5.75	6.75	7.75	8.75	9.75	10.75	11.75	12.75	13.75	14.75	15.75	16.75	17.75	18.75	19.75	20.75	21.75	22.75	23.75	24.75	25.75	26.75	27.75	28.75	29.75
																					5.5	3.25	4.25	5.25	6.25	7.25	8.25	9.25	10.25	11.25	12.25	13.25	14.25	15.25	16.25	17.25	18.25	19.25	20.25	21.25	22.25	23.25	24.25	25.25	26.25	27.25	28.25	29.25	30.25
																					6.5	3.75	4.75	5.75	6.75	7.75	8.75	9.75	10.75	11.75	12.75	13.75	14.75	15.75	16.75	17.75	18.75	19.75	20.75	21.75	22.75	23.75	24.75	25.75	26.75	27.75	28.75	29.75	30.75
																					7.5	4.25	5.25	6.25	7.25	8.25	9.25	10.25	11.25	12.25	13.25	14.25	15.25	16.25	17.25	18.25	19.25	20.25	21.25	22.25	23.25	24.25	25.25	26.25	27.25	28.25	29.25	30.25	31.25
																					8.5	4.75	5.75	6.75	7.75	8.75	9.75	10.75	11.75	12.75	13.75	14.75	15.75	16.75	17.75	18.75	19.75	20.75	21.75	22.75	23.75	24.75	25.75	26.75	27.75	28.75	29.75	30.75	31.75
																					9.5	5.25	6.25	7.25	8.25	9.25	10.25	11.25	12.25	13.25	14.25	15.25	16.25	17.25	18.25	19.25	20.25	21.25	22.25	23.25	24.25	25.25	26.25	27.25	28.25	29.25	30.25	31.25	32.25
																					10.5	5.75	6.75	7.75	8.75	9.75	10.75	11.75	12.75	13.75	14.75	15.75	16.75	17.75	18.75	19.75	20.75	21.75	22.75	23.75	24.75	25.75	26.75	27.75	28.75	29.75	30.75	31.75	32.75
																					11.5	6.25	7.25	8.25	9.25	10.25	11.25	12.25	13.25	14.25	15.25	16.25	17.25	18.25	19.25	20.25	21.25	22.25	23.25	24.25	25.25	26.25	27.25	28.25	29.25	30.25	31.25	32.25	33.25
																					12.5	7	8	9	10	11	12	13	14	15	16	17	18	19	20	21	22	23	24	25	26	27	28	29	30	31	32	33	34
																					13.5	8	9	10	11	12	13	14	15	16	17	18	19	20	21	22	23	24	25	26	27	28	29	30	31	32	33	34	35
																					14.5	9	10	11	12	13	14	15	16	17	18	19	20	21	22	23	24	25	26	27	28	29	30	31	32	33	34	35	36
																					15.5	10	11	12	13	14	15	16	17	18	19	20	21	22	23	24	25	26	27	28	29	30	31	32	33	34	35	36	37
																					16.5	11	12	13	14	15	16	17	18	19	20	21	22	23	24	25	26	27	28	29	30	31	32	33	34	35	36	37	38
																					17.5	12	13	14	15	16	17	18	19	20	21	22	23	24	25	26	27	28	29	30	31	32	33	34	35	36	37	38	39
																					18.5	13	14	15	16	17	18	19	20	21	22	23	24	25	26	27	28	29	30	31	32	33	34	35	36	37	38	39	40
																					19.5	14	15	16	17	18	19	20	21	22	23	24	25	26	27	28	29	30	31	32	33	34	35	36	37	38	39	40	41
																					20.5	15	16	17	18	19	20	21	22	23	24	25	26	27	28	29	30	31	32	33	34	35	36	37	38	39	40	41	42
																					21.5	16	17	18	19	20	21	22	23	24	25	26	27	28	29	30	31	32	33	34	35	36	37	38	39	40	41	42	43
																					22.5	17	18	19	20	21	22	23	24	25	26	27	28	29	30	31	32	33	34	35	36	37	38	39	40	41	42	43	44
																					23.5	18	19	20	21	22	23	24	25	26	27	28	29	30	31	32	33	34	35	36	37	38	39	40	41	42	43	44	45
[truncated: 317 more columns]

## Sheet: Broad Model
Output																				Age Matrices
Viability during pulse						Unviability During Pulse						Age Distibution								Absolute Age During Drug Pulse (no retardation)
Treat.	Viab		Viab			Treat.	UnViab	Total				Par	Age
Time	Total		Circ			Time	Circ	Circ				Age	Dist								Time Dur	Parasite Age at start of treatment (h)
(h)		(norm)		(norm)		(h)			(norm)			(h)	t=0	t=24	t=48	t=72	t=96				ing Pulse	0.5	1.5	2.5	3.5	4.5	5.5	6.5	7.5	8.5	9.5	10.5	11.5	12.5	13.5	14.5	15.5	16.5	17.5	18.5	19.5	20.5	21.5	22.5	23.5	24.5	25.5	26.5	27.5
0	15.041	109.538	13.7312	100		0	0	13.7312	100			0.5	0.649779	0.00193446	0.0018379	6.08415e-06	4.83971e-06				(h)	Absolute Parasite Age During Treatment
1	13.719	99.9109	12.7015	92.5009		1	1.3012	14.0027	101.977			1.5	0.734421	0.00119028	0.00194642	4.98905e-06	4.96376e-06				0	0.5	1.5	2.5	3.5	4.5	5.5	6.5	7.5	8.5	9.5	10.5	11.5	12.5	13.5	14.5	15.5	16.5	17.5	18.5	19.5	20.5	21.5	22.5	23.5	24.5	25.5	26.5	27.5
2	9.42197	68.6171	9.08198	66.141		2	5.02254	14.1045	102.718			2.5	0.813318	0.000730722	0.00204462	4.10705e-06	5.0551e-06				1	1.5	2.5	3.5	4.5	5.5	6.5	7.5	8.5	9.5	10.5	11.5	12.5	13.5	14.5	15.5	16.5	17.5	18.5	19.5	20.5	21.5	22.5	23.5	24.5	25.5	26.5	27.5	28.5
3	6.36039	46.3206	6.20575	45.1944		3	7.75232	13.9581	101.652			3.5	0.882497	0.000454406	0.00210845	3.38505e-06	5.06201e-06				2	2.5	3.5	4.5	5.5	6.5	7.5	8.5	9.5	10.5	11.5	12.5	13.5	14.5	15.5	16.5	17.5	18.5	19.5	20.5	21.5	22.5	23.5	24.5	25.5	26.5	27.5	28.5	29.5
4	4.50769	32.828	4.40447	32.0763		4	9.18959	13.5941	99.001			4.5	0.938216	0.000290594	0.00211366	2.77138e-06	4.93225e-06				3	3.5	4.5	5.5	6.5	7.5	8.5	9.5	10.5	11.5	12.5	13.5	14.5	15.5	16.5	17.5	18.5	19.5	20.5	21.5	22.5	23.5	24.5	25.5	26.5	27.5	28.5	29.5	30.5
5	3.38102	24.6229	3.29233	23.9769		5	9.74251	13.0348	94.9284			5.5	0.977302	0.000192847	0.00204632	2.23132e-06	4.63959e-06				4	4.5	5.5	6.5	7.5	8.5	9.5	10.5	11.5	12.5	13.5	14.5	15.5	16.5	17.5	18.5	19.5	20.5	21.5	22.5	23.5	24.5	25.5	26.5	27.5	28.5	29.5	30.5	31.5
6	2.68932	19.5854	2.59872	18.9256		6	9.71768	12.3164	89.6961			6.5	0.997452	0.000133277	0.00190801	1.75415e-06	4.19581e-06				5	5.5	6.5	7.5	8.5	9.5	10.5	11.5	12.5	13.5	14.5	15.5	16.5	17.5	18.5	19.5	20.5	21.5	22.5	23.5	24.5	25.5	26.5	27.5	28.5	29.5	30.5	31.5	32.5
7	2.27193	16.5457	2.16723	15.7832		7	9.31778	11.485	83.6414			7.5	0.997452	9.69899e-05	0.00171407	1.34834e-06	3.64491e-06				6	6.5	7.5	8.5	9.5	10.5	11.5	12.5	13.5	14.5	15.5	16.5	17.5	18.5	19.5	20.5	21.5	22.5	23.5	24.5	25.5	26.5	27.5	28.5	29.5	30.5	31.5	32.5	33.5
8	2.03266	14.8032	1.90112	13.8452		8	8.68475	10.5859	77.0933			8.5	0.977302	7.74372e-05	0.00148723	1.03138e-06	3.04599e-06				7	7.5	8.5	9.5	10.5	11.5	12.5	13.5	14.5	15.5	16.5	17.5	18.5	19.5	20.5	21.5	22.5	23.5	24.5	25.5	26.5	27.5	28.5	29.5	30.5	31.5	32.5	33.5	34.5
9	1.90533	13.8759	1.73196	12.6133		9	7.9252	9.65715	70.3298			9.5	0.938216	7.37756e-05	0.00125073	8.23821e-07	2.45561e-06				8	8.5	9.5	10.5	11.5	12.5	13.5	14.5	15.5	16.5	17.5	18.5	19.5	20.5	21.5	22.5	23.5	24.5	25.5	26.5	27.5	28.5	29.5	30.5	31.5	32.5	33.5	34.5	35.5
10	1.84235	13.4172	1.6094	11.7207		10	7.11873	8.72812	63.564			10.5	0.882497	9.14284e-05	0.00102367	7.55109e-07	1.91646e-06				9	9.5	10.5	11.5	12.5	13.5	14.5	15.5	16.5	17.5	18.5	19.5	20.5	21.5	22.5	23.5	24.5	25.5	26.5	27.5	28.5	29.5	30.5	31.5	32.5	33.5	34.5	35.5	36.5
11	1.81281	13.2021	1.50002	10.9241		11	6.31933	7.81935	56.9457			11.5	0.813318	0.000147846	0.000819162	8.88032e-07	1.4539e-06				10	10.5	11.5	12.5	13.5	14.5	15.5	16.5	17.5	18.5	19.5	20.5	21.5	22.5	23.5	24.5	25.5	26.5	27.5	28.5	29.5	30.5	31.5	32.5	33.5	34.5	35.5	36.5	37.5
12	1.79937	13.1042	1.38468	10.0842		12	5.55943	6.94411	50.5716			12.5	0.734421	0.000287269	0.000644705	1.37162e-06	1.07812e-06				11	11.5	12.5	13.5	14.5	15.5	16.5	17.5	18.5	19.5	20.5	21.5	22.5	23.5	24.5	25.5	26.5	27.5	28.5	29.5	30.5	31.5	32.5	33.5	34.5	35.5	36.5	37.5	38.5
13	1.79335	13.0604	1.25403	9.13271		13	4.85623	6.11026	44.499			13.5	0.649779	0.000610424	0.000503548	2.53711e-06	7.88824e-07				12	12.5	13.5	14.5	15.5	16.5	17.5	18.5	19.5	20.5	21.5	22.5	23.5	24.5	25.5	26.5	27.5	28.5	29.5	30.5	31.5	32.5	33.5	34.5	35.5	36.5	37.5	38.5	39.5
14	1.79068	13.0409	1.10827	8.07116		14	4.21735	5.32563	38.7847			14.5	0.563279	0.00132481	0.000396322	5.04815e-06	5.8032e-07				13	13.5	14.5	15.5	16.5	17.5	18.5	19.5	20.5	21.5	22.5	23.5	24.5	25.5	26.5	27.5	28.5	29.5	30.5	31.5	32.5	33.5	34.5	35.5	36.5	37.5	38.5	39.5	40.5
15	1.7895	13.0324	0.953029	6.94059		15	3.64465	4.59768	33.4833			15.5	0.47843	0.00281378	0.000322341	1.00897e-05	4.45633e-07				14	14.5	15.5	16.5	17.5	18.5	19.5	20.5	21.5	22.5	23.5	24.5	25.5	26.5	27.5	28.5	29.5	30.5	31.5	32.5	33.5	34.5	35.5	36.5	37.5	38.5	39.5	40.5	41.5
16	1.789	13.0287	0.794057	5.78285		16	3.1365	3.93056	28.6249			16.5	0.398153	0.00570333	0.000280312	1.95206e-05	3.79099e-07				15	15.5	16.5	17.5	18.5	19.5	20.5	21.5	22.5	23.5	24.5	25.5	26.5	27.5	28.5	29.5	30.5	31.5	32.5	33.5	34.5	35.5	36.5	37.5	38.5	39.5	40.5	41.5	42.5
17	1.7888	13.0272	0.644368	4.69272		17	2.68933	3.3337	24.2782			17.5	0.324652	0.0108773	0.000268212	3.58366e-05	3.76852e-07				16	16.5	17.5	18.5	19.5	20.5	21.5	22.5	23.5	24.5	25.5	26.5	27.5	28.5	29.5	30.5	31.5	32.5	33.5	34.5	35.5	36.5	37.5	38.5	39.5	40.5	41.5	42.5	43.5
18	1.78876	13.0269	0.516279	3.75988		18	2.29848	2.81476	20.499			18.5	0.259373	0.0193727	0.000282404	6.17564e-05	4.34967e-07				17	17.5	18.5	19.5	20.5	21.5	22.5	23.5	24.5	25.5	26.5	27.5	28.5	29.5	30.5	31.5	32.5	33.5	34.5	35.5	36.5	37.5	38.5	39.5	40.5	41.5	42.5	43.5	44.5
19	1.78881	13.0273	0.411643	2.99786		19	1.9588	2.37044	17.2631			19.5	0.203033	0.0321055	0.000316407	9.93365e-05	5.45769e-07				18	18.5	19.5	20.5	21.5	22.5	23.5	24.5	25.5	26.5	27.5	28.5	29.5	30.5	31.5	32.5	33.5	34.5	35.5	36.5	37.5	38.5	39.5	40.5	41.5	42.5	43.5	44.5	45.5
20	1.78894	13.0283	0.327693	2.38648		20	1.66502	1.99272	14.5123			20.5	0.15572	0.0494562	0.000360212	0.000148774	6.93989e-07				19	19.5	20.5	21.5	22.5	23.5	24.5	25.5	26.5	27.5	28.5	29.5	30.5	31.5	32.5	33.5	34.5	35.5	36.5	37.5	38.5	39.5	40.5	41.5	42.5	43.5	44.5	45.5	46.5
21	1.78917	13.0299	0.260825	1.8995		21	1.41203	1.67286	12.1829			21.5	0.11702	0.0708556	0.000401083	0.00020738	8.55266e-07				20	20.5	21.5	22.5	23.5	24.5	25.5	26.5	27.5	28.5	29.5	30.5	31.5	32.5	33.5	34.5	35.5	36.5	37.5	38.5	39.5	40.5	41.5	42.5	43.5	44.5	45.5	46.5	47.5
22	1.78951	13.0324	0.207774	1.51315		22	1.19497	1.40275	10.2157			22.5	0.0861616	0.0945853	0.000426182	0.000269328	9.99005e-07				21	21.5	22.5	23.5	24.5	25.5	26.5	27.5	28.5	29.5	30.5	31.5	32.5	33.5	34.5	35.5	36.5	37.5	38.5	39.5	40.5	41.5	42.5	43.5	44.5	45.5	46.5	47.5	48.5
23	1.78964	13.0334	0.16542	1.20469		23	1.00936	1.17477	8.55549			23.5	0.0621589	0.11796	0.000426208	0.000326576	1.09547e-06				22	22.5	23.5	24.5	25.5	26.5	27.5	28.5	29.5	30.5	31.5	32.5	33.5	34.5	35.5	36.5	37.5	38.5	39.5	40.5	41.5	42.5	43.5	44.5	45.5	46.5	47.5	48.5	49.5
24	1.78997	13.0357	0.131996	0.961285		24	0.851087	0.983084	7.15947			24.5	0.0439369	0.137899	0.000398358	0.000370775	1.12428e-06				23	23.5	24.5	25.5	26.5	27.5	28.5	29.5	30.5	31.5	32.5	33.5	34.5	35.5	36.5	37.5	38.5	39.5	40.5	41.5	42.5	43.5	44.5	45.5	46.5	47.5	48.5	49.5	50.5
25	0.474646	3.45669	0.0747789	0.54459		25	0.790054	0.864833	6.29828			25.5	0.0304294	0.151689	0.00034701	0.000395461	1.08035e-06				24	24.5	25.5	26.5	27.5	28.5	29.5	30.5	31.5	32.5	33.5	34.5	35.5	36.5	37.5	38.5	39.5	40.5	41.5	42.5	43.5	44.5	45.5	46.5	47.5	48.5	49.5	50.5	51.5
26	0.0752519	0.548035	0.0181501	0.132181		26	0.725941	0.744091	5.41896			26.5	0.0206487	0.157648	0.000281715	0.000397662	9.74265e-07
27	0.0260273	0.189548	0.00991706	0.0722226		27	0.633173	0.64309	4.68341			27.5	0.0137287	0.155453	0.000213572	0.000378367	8.27454e-07
28	0.0149297	0.108728	0.00721957	0.0525777		28	0.546843	0.554063	4.03505			28.5	0.00894342	0.146059	0.000151772	0.000341839	6.64725e-07
29	0.0109218	0.0795395	0.00584868	0.0425939		29	0.470009	0.475857	3.46551			29.5	0.0057084	0.131304	0.000101697	0.000294222	5.07623e-07
30	0.00915922	0.0667035	0.00509859	0.0371313		30	0.40246	0.407559	2.96811			30.5	0.00356995	0.113391	6.48482e-05	0.000241994	3.70715e-07
31	0.00835352	0.0608359	0.0047163	0.0343472		31	0.343509	0.348226	2.53601			31.5	0.00218749	0.0944196	3.99986e-05	0.000190742	2.61047e-07			Relative Age During Drug Pulse (no retardation)
32	0.00802738	0.0584607	0.00457424	0.0333126		32	0.292356	0.29693	2.16244			32.5	0.00131331	0.0760729	2.46761e-05	0.000144465	1.79732e-07
33	0.00797178	0.0580558	0.00460242	0.0335179		33	0.248184	0.252786	1.84096			33.5	0.000894342	0.0594915	1.63305e-05	0.000105412	1.24325e-07				Time Dur	Parasite Age at start of treatment (h)
34	0.00809206	0.0589317	0.00476546	0.0347052		34	0.210205	0.214971	1.56556			34.5	0.00137287	0.0452882	1.29749e-05	7.43007e-05	9.09905e-08				ing Pulse	0.5	1.5	2.5	3.5	4.5	5.5	6.5	7.5	8.5	9.5	10.5	11.5	12.5	13.5	14.5	15.5	16.5	17.5	18.5	19.5	20.5	21.5	22.5	23.5	24.5	25.5	26.5	27.5
35	0.00835363	0.0608367	0.00505392	0.036806		35	0.177674	0.182728	1.33075			35.5	0.00206487	0.0336494	1.33817e-05	5.07413e-05	7.60158e-08				(h)	Actual Parasite Age During Treatment
36	0.00875788	0.0637807	0.0054774	0.0398901		36	0.149902	0.15538	1.13158			36.5	0.00304294	0.0244645	1.70068e-05	3.36943e-05	7.65768e-08				0	0.5	1.5	2.5	3.5	4.5	5.5	6.5	7.5	8.5	9.5	10.5	11.5	12.5	13.5	14.5	15.5	16.5	17.5	18.5	19.5	20.5	21.5	22.5	23.5	24.5	25.5	26.5	27.5
37	0.00932804	0.067933	0.00605542	0.0440996		37	0.126261	0.132316	0.963616			37.5	0.00439369	0.0174483	2.37852e-05	2.18599e-05	9.08698e-08				1	1.5	2.5	3.5	4.5	5.5	6.5	7.5	8.5	9.5	10.5	11.5	12.5	13.5	14.5	15.5	16.5	17.5	18.5	19.5	20.5	21.5	22.5	23.5	24.5	25.5	26.5	27.5	28.5
38	0.0100999	0.073554	0.00681179	0.049608		38	0.106187	0.112999	0.822932			38.5	0.00621589	0.012239	3.38682e-05	1.39505e-05	1.17749e-07				2	2.5	3.5	4.5	5.5	6.5	7.5	8.5	9.5	10.5	11.5	12.5	13.5	14.5	15.5	16.5	17.5	18.5	19.5	20.5	21.5	22.5	23.5	24.5	25.5	26.5	27.5	28.5	29.5
39	0.0111146	0.080944	0.00776523	0.0565516		39	0.0891804	0.0969456	0.706022			39.5	0.00861616	0.00846529	4.73316e-05	8.84562e-06	1.56037e-07				3	3.5	4.5	5.5	6.5	7.5	8.5	9.5	10.5	11.5	12.5	13.5	14.5	15.5	16.5	17.5	18.5	19.5	20.5	21.5	22.5	23.5	24.5	25.5	26.5	27.5	28.5	29.5	30.5
40	0.0124118	0.0903911	0.00891527	0.0649269		40	0.0748017	0.0837169	0.609682			40.5	0.011702	0.00578806	6.38913e-05	5.65319e-06	2.03725e-07				4	4.5	5.5	6.5	7.5	8.5	9.5	10.5	11.5	12.5	13.5	14.5	15.5	16.5	17.5	18.5	19.5	20.5	21.5	22.5	23.5	24.5	25.5	26.5	27.5	28.5	29.5	30.5	31.5
41	0.0140213	0.102112	0.0103055	0.0750518		41	0.0626671	0.0729726	0.531435			41.5	0.015572	0.00392072	8.27031e-05	3.70913e-06	2.57382e-07				5	5.5	6.5	7.5	8.5	9.5	10.5	11.5	12.5	13.5	14.5	15.5	16.5	17.5	18.5	19.5	20.5	21.5	22.5	23.5	24.5	25.5	26.5	27.5	28.5	29.5	30.5	31.5	32.5
42	0.0159537	0.116185	0.0120185	0.0875269		42	0.0524434	0.0644619	0.469455			42.5	0.0203033	0.00263497	0.00010236	2.54528e-06	3.12138e-07				6	6.5	7.5	8.5	9.5	10.5	11.5	12.5	13.5	14.5	15.5	16.5	17.5	18.5	19.5	20.5	21.5	22.5	23.5	24.5	25.5	26.5	27.5	28.5	29.5	30.5	31.5	32.5	33.5
43	0.018191	0.132479	0.0140885	0.102602		43	0.043843	0.0579314	0.421895			43.5	0.0259373	0.00175752	0.000121177	1.84709e-06	3.62513e-07				7	7.5	8.5	9.5	10.5	11.5	12.5	13.5	14.5	15.5	16.5	17.5	18.5	19.5	20.5	21.5	22.5	23.5	24.5	25.5	26.5	27.5	28.5	29.5	30.5	31.5	32.5	33.5	34.5
44	0.0206795	0.150602	0.0164789	0.120011		44	0.0366182	0.0530971	0.386688			44.5	0.0324652	0.00116213	0.000137736	1.41346e-06	4.03968e-07				8	8.5	9.5	10.5	11.5	12.5	13.5	14.5	15.5	16.5	17.5	18.5	19.5	20.5	21.5	22.5	23.5	24.5	25.5	26.5	27.5	28.5	29.5	30.5	31.5	32.5	33.5	34.5	35.5
45	0.0233279	0.169889	0.0190924	0.139043		45	0.0305569	0.0496493	0.361579			45.5	0.0398153	0.000759913	0.000151457	1.12358e-06	4.34538e-07				9	9.5	10.5	11.5	12.5	13.5	14.5	15.5	16.5	17.5	18.5	19.5	20.5	21.5	22.5	23.5	24.5	25.5	26.5	27.5	28.5	29.5	30.5	31.5	32.5	33.5	34.5	35.5	36.5
46	0.0260137	0.189449	0.0217872	0.158669		46	0.0254778	0.0472649	0.344215			46.5	0.047843	0.000489838	0.000162862	9.11085e-07	4.55562e-07				10	10.5	11.5	12.5	13.5	14.5	15.5	16.5	17.5	18.5	19.5	20.5	21.5	22.5	23.5	24.5	25.5	26.5	27.5	28.5	29.5	30.5	31.5	32.5	33.5	34.5	35.5	36.5	37.5
47	0.0266695	0.194225	0.0222567	0.162088		47	0.0212264	0.0434831	0.316673			47.5	0.0563279	0.000310457	0.000173243	7.43849e-07	4.7078e-07				11	11.5	12.5	13.5	14.5	15.5	16.5	17.5	18.5	19.5	20.5	21.5	22.5	23.5	24.5	25.5	26.5	27.5	28.5	29.5	30.5	31.5	32.5	33.5	34.5	35.5	36.5	37.5	38.5
48	0.0276891	0.201651	0.0231484	0.168582		48	0.0176716	0.04082	0.297278												12	12.5	13.5	14.5	15.5	16.5	17.5	18.5	19.5	20.5	21.5	22.5	23.5	24.5	25.5	26.5	27.5	28.5	29.5	30.5	31.5	32.5	33.5	34.5	35.5	36.5	37.5	38.5	39.5
49	0.0248217	0.180768	0.0226077	0.164644		49	0.0166485	0.0392562	0.28589												13	13.5	14.5	15.5	16.5	17.5	18.5	19.5	20.5	21.5	22.5	23.5	24.5	25.5	26.5	27.5	28.5	29.5	30.5	31.5	32.5	33.5	34.5	35.5	36.5	37.5	38.5	39.5	40.5
50	0.0184376	0.134275	0.0179653	0.130835		50	0.0196794	0.0376447	0.274154												14	14.5	15.5	16.5	17.5	18.5	19.5	20.5	21.5	22.5	23.5	24.5	25.5	26.5	27.5	28.5	29.5	30.5	31.5	32.5	33.5	34.5	35.5	36.5	37.5	38.5	39.5	40.5	41.5
51	0.0134088	0.0976515	0.01324	0.0964222		51	0.0223655	0.0356055	0.259303												15	15.5	16.5	17.5	18.5	19.5	20.5	21.5	22.5	23.5	24.5	25.5	26.5	27.5	28.5	29.5	30.5	31.5	32.5	33.5	34.5	35.5	36.5	37.5	38.5	39.5	40.5	41.5	42.5
52	0.0099455	0.0724297	0.00984315	0.0716843		52	0.0235601	0.0334033	0.243265												16	16.5	17.5	18.5	19.5	20.5	21.5	22.5	23.5	24.5	25.5	26.5	27.5	28.5	29.5	30.5	31.5	32.5	33.5	34.5	35.5	36.5	37.5	38.5	39.5	40.5	41.5	42.5	43.5
53	0.00768306	0.0559531	0.00759536	0.0553145		53	0.0235257	0.0311211	0.226644												17	17.5	18.5	19.5	20.5	21.5	22.5	23.5	24.5	25.5	26.5	27.5	28.5	29.5	30.5	31.5	32.5	33.5	34.5	35.5	36.5	37.5	38.5	39.5	40.5	41.5	42.5	43.5	44.5
54	0.00623513	0.0454084	0.00614119	0.0447243		54	0.0226402	0.0287814	0.209605												18	18.5	19.5	20.5	21.5	22.5	23.5	24.5	25.5	26.5	27.5	28.5	29.5	30.5	31.5	32.5	33.5	34.5	35.5	36.5	37.5	38.5	39.5	40.5	41.5	42.5	43.5	44.5	45.5
55	0.00533839	0.0388777	0.00522166	0.0380276		55	0.0211987	0.0264203	0.19241												19	19.5	20.5	21.5	22.5	23.5	24.5	25.5	26.5	27.5	28.5	29.5	30.5	31.5	32.5	33.5	34.5	35.5	36.5	37.5	38.5	39.5	40.5	41.5	42.5	43.5	44.5	45.5	46.5
56	0.00481536	0.0350687	0.00465567	0.0339057		56	0.019425	0.0240807	0.175372												20	20.5	21.5	22.5	23.5	24.5	25.5	26.5	27.5	28.5	29.5	30.5	31.5	32.5	33.5	34.5	35.5	36.5	37.5	38.5	39.5	40.5	41.5	42.5	43.5	44.5	45.5	46.5	47.5
57	0.00453391	0.033019	0.00430347	0.0313408		57	0.0174974	0.0218008	0.158768												21	21.5	22.5	23.5	24.5	25.5	26.5	27.5	28.5	29.5	30.5	31.5	32.5	33.5	34.5	35.5	36.5	37.5	38.5	39.5	40.5	41.5	42.5	43.5	44.5	45.5	46.5	47.5	0.5
58	0.00439381	0.0319986	0.00405509	0.0295318		58	0.0155538	0.0196089	0.142805												22	22.5	23.5	24.5	25.5	26.5	27.5	28.5	29.5	30.5	31.5	32.5	33.5	34.5	35.5	36.5	37.5	38.5	39.5	40.5	41.5	42.5	43.5	44.5	45.5	46.5	47.5	0.5	1.5
59	0.00432791	0.0315187	0.0038331	0.0279152		59	0.0136881	0.0175212	0.127601												23	23.5	24.5	25.5	26.5	27.5	28.5	29.5	30.5	31.5	32.5	33.5	34.5	35.5	36.5	37.5	38.5	39.5	40.5	41.5	42.5	43.5	44.5	45.5	46.5	47.5	0.5	1.5	2.5
60	0.00429794	0.0313005	0.00359022	0.0261464		60	0.011954	0.0155442	0.113203												24	24.5	25.5	26.5	27.5	28.5	29.5	30.5	31.5	32.5	33.5	34.5	35.5	36.5	37.5	38.5	39.5	40.5	41.5	42.5	43.5	44.5	45.5	46.5	47.5	0.5	1.5	2.5	3.5
61	0.0042846	0.0312033	0.00330082	0.0240387		61	0.0103762	0.013677	0.0996053
62	0.00427877	0.0311608	0.00296213	0.0215722		62	0.00896189	0.011924	0.0868386
63	0.00427637	0.0311433	0.00258481	0.0188243		63	0.00770781	0.0102926	0.0749577
64	0.0042756	0.0311378	0.00217984	0.015875		64	0.00660517	0.00878501	0.0639783
65	0.00427576	0.0311389	0.00178382	0.012991		65	0.00564227	0.0074261	0.0540818
66	0.00427663	0.0311452	0.00143737	0.0104679		66	0.00480614	0.00624352	0.0454694											Absolute Age Of Unviable Parasites During Drug Pulse (no retardation)
67	0.00427826	0.0311571	0.00115147	0.00838578		67	0.00408358	0.00523505	0.0381251
68	0.0042808	0.0311756	0.000921591	0.00671164		68	0.00346176	0.00438335	0.0319225												Time Dur	Parasite Age at start of treatment (h)
69	0.00428442	0.031202	0.000739152	0.005383		69	0.00292858	0.00366773	0.0267108												ing Pulse	0.5	1.5	2.5	3.5	4.5	5.5	6.5	7.5	8.5	9.5	10.5	11.5	12.5	13.5	14.5	15.5	16.5	17.5	18.5	19.5	20.5	21.5	22.5	23.5	24.5	25.5	26.5	27.5
70	0.00428921	0.0312369	0.000595645	0.00433789		70	0.00247288	0.00306852	0.022347												(h)	Absolute Age of Parasites Becoming Unviable
71	0.0042907	0.0312477	0.000478722	0.00348637		71	0.00208451	0.00256323	0.0186672
72	0.00429365	0.0312692	0.00038759	0.00282269		72	0.00175438	0.00214197	0.0155993												0.5	1	2	3	4	5	6	7	8	9	10	11	12	13	14	15	16	17	18	19	20	21	22	23	24	25	26	27	28
73	0.00132157	0.00962456	0.000233456	0.00170018		73	0.00166801	0.00190147	0.0138478												1.5	2	3	4	5	6	7	8	9	10	11	12	13	14	15	16	17	18	19	20	21	22	23	24	25	26	27	28	29
74	0.000216923	0.00157977	6.17195e-05	0.000449483		74	0.00158032	0.00164204	0.0119584												2.5	3	4	5	6	7	8	9	10	11	12	13	14	15	16	17	18	19	20	21	22	23	24	25	26	27	28	29	30
75	7.59963e-05	0.000553456	3.34494e-05	0.000243601		75	0.0013944	0.00142785	0.0103986												3.5	4	5	6	7	8	9	10	11	12	13	14	15	16	17	18	19	20	21	22	23	24	25	26	27	28	29	30	31
76	4.34488e-05	0.000316423	2.36562e-05	0.00017228		76	0.00121424	0.00123789	0.00901516												4.5	5	6	7	8	9	10	11	12	13	14	15	16	17	18	19	20	21	22	23	24	25	26	27	28	29	30	31	32
77	3.12263e-05	0.00022741	1.84713e-05	0.00013452		77	0.00105097	0.00106944	0.00778841												5.5	6	7	8	9	10	11	12	13	14	15	16	17	18	19	20	21	22	23	24	25	26	27	28	29	30	31	32	33
78	2.54994e-05	0.000185704	1.54085e-05	0.000112215		78	0.000905521	0.00092093	0.00670682												6.5	7	8	9	10	11	12	13	14	15	16	17	18	19	20	21	22	23	24	25	26	27	28	29	30	31	32	33	34
79	2.26043e-05	0.000164619	1.3599e-05	9.90369e-05		79	0.000777148	0.000790747	0.00575874												7.5	8	9	10	11	12	13	14	15	16	17	18	19	20	21	22	23	24	25	26	27	28	29	30	31	32	33	34	35
80	2.11696e-05	0.000154171	1.25989e-05	9.17534e-05		80	0.00066465	0.000677249	0.00493217												8.5	9	10	11	12	13	14	15	16	17	18	19	20	21	22	23	24	25	26	27	28	29	30	31	32	33	34	35	36
81	2.05563e-05	0.000149705	1.21284e-05	8.83267e-05		81	0.000566662	0.000578791	0.00421514												9.5	10	11	12	13	14	15	16	17	18	19	20	21	22	23	24	25	26	27	28	29	30	31	32	33	34	35	36	37
82	2.04339e-05	0.000148813	1.20001e-05	8.73929e-05		82	0.000481781	0.000493782	0.00359605												10.5	11	12	13	14	15	16	17	18	19	20	21	22	23	24	25	26	27	28	29	30	31	32	33	34	35	36	37	38
83	2.06464e-05	0.000150361	1.21078e-05	8.81771e-05		83	0.000408612	0.00042072	0.00306396												11.5	12	13	14	15	16	17	18	19	20	21	22	23	24	25	26	27	28	29	30	31	32	33	34	35	36	37	38	39
84	2.11538e-05	0.000154056	1.24156e-05	9.04189e-05		84	0.000345802	0.000358218	0.00260878												12.5	13	14	15	16	17	18	19	20	21	22	23	24	25	26	27	28	29	30	31	32	33	34	35	36	37	38	39	40
85	2.19928e-05	0.000160166	1.29388e-05	9.42286e-05		85	0.000292078	0.000305017	0.00222134												13.5	14	15	16	17	18	19	20	21	22	23	24	25	26	27	28	29	30	31	32	33	34	35	36	37	38	39	40	41
86	2.32505e-05	0.000169326	1.3746e-05	0.000100108		86	0.000246268	0.000260014	0.00189359												14.5	15	16	17	18	19	20	21	22	23	24	25	26	27	28	29	30	31	32	33	34	35	36	37	38	39	40	41	42
87	2.5045e-05	0.000182394	1.4943e-05	0.000108825		87	0.00020731	0.000222253	0.00161859												15.5	16	17	18	19	20	21	22	23	24	25	26	27	28	29	30	31	32	33	34	35	36	37	38	39	40	41	42	43
88	2.7507e-05	0.000200324	1.66384e-05	0.000121172		88	0.00017426	0.000190898	0.00139025												16.5	17	18	19	20	21	22	23	24	25	26	27	28	29	30	31	32	33	34	35	36	37	38	39	40	41	42	43	44
89	3.07578e-05	0.000223999	1.9067e-05	0.000138859		89	0.000146282	0.000165349	0.00120418												17.5	18	19	20	21	22	23	24	25	26	27	28	29	30	31	32	33	34	35	36	37	38	39	40	41	42	43	44	45
90	3.48816e-05	0.000254031	2.25081e-05	0.000163919		90	0.000122643	0.000145151	0.00105709												18.5	19	20	21	22	23	24	25	26	27	28	29	30	31	32	33	34	35	36	37	38	39	40	41	42	43	44	45	46
91	3.98948e-05	0.00029054	2.70746e-05	0.000197175		91	0.000102706	0.000129781	0.000945148												19.5	20	21	22	23	24	25	26	27	28	29	30	31	32	33	34	35	36	37	38	39	40	41	42	43	44	45	46	47
92	4.57189e-05	0.000332955	3.26983e-05	0.000238131		92	8.59182e-05	0.000118616	0.000863844												20.5	21	22	23	24	25	26	27	28	29	30	31	32	33	34	35	36	37	38	39	40	41	42	43	44	45	46	47	48
93	5.21651e-05	0.000379901	3.91556e-05	0.000285157		93	7.18031e-05	0.000110959	0.000808075												21.5	22	23	24	25	26	27	28	29	30	31	32	33	34	35	36	37	38	39	40	41	42	43	44	45	46	47	48	49
94	5.89398e-05	0.000429239	4.60966e-05	0.000335706		94	5.99514e-05	0.000106048	0.000772312												22.5	23	24	25	26	27	28	29	30	31	32	33	34	35	36	37	38	39	40	41	42	43	44	45	46	47	48	49	50
95	6.06496e-05	0.00044169	4.75026e-05	0.000345945		95	5.00127e-05	9.75153e-05	0.000710171												23.5	24	25	26	27	28	29	30	31	32	33	34	35	36	37	38	39	40	41	42	43	44	45	46	47	48	49	50	51
96	6.33911e-05	0.000461656	5.01206e-05	0.000365012		96	4.16879e-05	9.18085e-05	0.000668611
																				Relative Age Of Unviable Parasites During Drug Pulse (no retardation)
																					Time Dur	Parasite Age at start of treatment (h)
																					ing Pulse	0.5	1.5	2.5	3.5	4.5	5.5	6.5	7.5	8.5	9.5	10.5	11.5	12.5	13.5	14.5	15.5	16.5	17.5	18.5	19.5	20.5	21.5	22.5	23.5	24.5	25.5	26.5	27.5
																					(h)	Absolute Age of Parasites Becoming Unviable
																					0.5	1	2	3	4	5	6	7	8	9	10	11	12	13	14	15	16	17	18	19	20	21	22	23	24	25	26	27	28
																					1.5	2	3	4	5	6	7	8	9	10	11	12	13	14	15	16	17	18	19	20	21	22	23	24	25	26	27	28	29
																					2.5	3	4	5	6	7	8	9	10	11	12	13	14	15	16	17	18	19	20	21	22	23	24	25	26	27	28	29	30
																					3.5	4	5	6	7	8	9	10	11	12	13	14	15	16	17	18	19	20	21	22	23	24	25	26	27	28	29	30	31
																					4.5	5	6	7	8	9	10	11	12	13	14	15	16	17	18	19	20	21	22	23	24	25	26	27	28	29	30	31	32
																					5.5	6	7	8	9	10	11	12	13	14	15	16	17	18	19	20	21	22	23	24	25	26	27	28	29	30	31	32	33
																					6.5	7	8	9	10	11	12	13	14	15	16	17	18	19	20	21	22	23	24	25	26	27	28	29	30	31	32	33	34
																					7.5	8	9	10	11	12	13	14	15	16	17	18	19	20	21	22	23	24	25	26	27	28	29	30	31	32	33	34	35
																					8.5	9	10	11	12	13	14	15	16	17	18	19	20	21	22	23	24	25	26	27	28	29	30	31	32	33	34	35	36
																					9.5	10	11	12	13	14	15	16	17	18	19	20	21	22	23	24	25	26	27	28	29	30	31	32	33	34	35	36	37
																					10.5	11	12	13	14	15	16	17	18	19	20	21	22	23	24	25	26	27	28	29	30	31	32	33	34	35	36	37	38
																					11.5	12	13	14	15	16	17	18	19	20	21	22	23	24	25	26	27	28	29	30	31	32	33	34	35	36	37	38	39
																					12.5	13	14	15	16	17	18	19	20	21	22	23	24	25	26	27	28	29	30	31	32	33	34	35	36	37	38	39	40
																					13.5	14	15	16	17	18	19	20	21	22	23	24	25	26	27	28	29	30	31	32	33	34	35	36	37	38	39	40	41
																					14.5	15	16	17	18	19	20	21	22	23	24	25	26	27	28	29	30	31	32	33	34	35	36	37	38	39	40	41	42
																					15.5	16	17	18	19	20	21	22	23	24	25	26	27	28	29	30	31	32	33	34	35	36	37	38	39	40	41	42	43
																					16.5	17	18	19	20	21	22	23	24	25	26	27	28	29	30	31	32	33	34	35	36	37	38	39	40	41	42	43	44
																					17.5	18	19	20	21	22	23	24	25	26	27	28	29	30	31	32	33	34	35	36	37	38	39	40	41	42	43	44	45
																					18.5	19	20	21	22	23	24	25	26	27	28	29	30	31	32	33	34	35	36	37	38	39	40	41	42	43	44	45	46
																					19.5	20	21	22	23	24	25	26	27	28	29	30	31	32	33	34	35	36	37	38	39	40	41	42	43	44	45	46	47
																					20.5	21	22	23	24	25	26	27	28	29	30	31	32	33	34	35	36	37	38	39	40	41	42	43	44	45	46	47	0
																					21.5	22	23	24	25	26	27	28	29	30	31	32	33	34	35	36	37	38	39	40	41	42	43	44	45	46	47	0	1
																					22.5	23	24	25	26	27	28	29	30	31	32	33	34	35	36	37	38	39	40	41	42	43	44	45	46	47	0	1	2
																					23.5	24	25	26	27	28	29	30	31	32	33	34	35	36	37	38	39	40	41	42	43	44	45	46	47	0	1	2	3
[truncated: 324 more columns]

## Sheet: Retard & Broad Model
Output																				Age Matrices
Viability during pulse						Unviability During Pulse						Age Distibution								Absolute Age During Drug Pulse (with retardation)
Treat.	Viab		Viab			Treat.	UnViab	Total				Par	Age
Time	Total		Circ			Time	Circ	Circ				Age	Dist								Time Dur	Parasite Age at start of treatment (h)
(h)		(norm)		(norm)		(h)			(norm)			(h)	t=0	t=24	t=48	t=72	t=96				ing Pulse	0.5	1.5	2.5	3.5	4.5	5.5	6.5	7.5	8.5	9.5	10.5	11.5	12.5	13.5	14.5	15.5	16.5	17.5	18.5	19.5	20.5	21.5	22.5	23.5	24.5	25.5	26.5	27.5
0	15.041	109.538	13.7312	100		0	0	13.7312	100			0.5	0.649779	0.000133277	0.000559082	6.96594e-06	6.60277e-08				(h)	Absolute Parasite Age During Treatment
1	13.4873	98.2233	12.5827	91.6356		1	1.29174	13.8744	101.043			1.5	0.734421	9.69899e-05	0.000439537	7.87853e-06	4.33677e-08				0	0.5	1.5	2.5	3.5	4.5	5.5	6.5	7.5	8.5	9.5	10.5	11.5	12.5	13.5	14.5	15.5	16.5	17.5	18.5	19.5	20.5	21.5	22.5	23.5	24.5	25.5	26.5	27.5
2	9.2039	67.0289	8.94202	65.1217		2	5.04699	13.989	101.877			2.5	0.813318	7.74372e-05	0.000337057	8.67068e-06	2.8521e-08				1	1	2	3	4	5	6	7	8	9	10	11	12	13	14	15	16	17	18	19	20	21	22	23	24	25	26	27	28
3	6.23845	45.4325	6.14444	44.7479		3	7.75766	13.9021	101.244			3.5	0.882497	7.37756e-05	0.000252036	9.30816e-06	1.88263e-08				2	1.5	2.5	3.5	4.5	5.5	6.5	7.5	8.5	9.5	10.5	11.5	12.5	13.5	14.5	15.5	16.5	17.5	18.5	19.5	20.5	21.5	22.5	23.5	24.5	25.5	26.5	27.5	28.5
4	4.46234	32.4977	4.41389	32.1449		4	9.21095	13.6248	99.2251			4.5	0.938216	9.14284e-05	0.000184255	9.78203e-06	1.26993e-08				3	2	3	4	5	6	7	8	9	10	11	12	13	14	15	16	17	18	19	20	21	22	23	24	25	26	27	28	29
5	3.35601	24.4407	3.32429	24.2097		5	9.78377	13.1081	95.4616			5.5	0.977302	0.000147846	0.000132273	1.01261e-05	9.20904e-09				4	2.5	3.5	4.5	5.5	6.5	7.5	8.5	9.5	10.5	11.5	12.5	13.5	14.5	15.5	16.5	17.5	18.5	19.5	20.5	21.5	22.5	23.5	24.5	25.5	26.5	27.5	28.5	29.5
6	2.67817	19.5042	2.6515	19.31		6	9.77797	12.4295	90.5196			6.5	0.997452	0.000287269	9.37622e-05	1.04432e-05	8.02591e-09				5	3	4	5	6	7	8	9	10	11	12	13	14	15	16	17	18	19	20	21	22	23	24	25	26	27	28	29	30
7	2.26448	16.4915	2.23953	16.3098		7	9.39223	11.6318	84.7102			7.5	0.997452	0.000610424	6.61148e-05	1.09427e-05	9.65054e-09				6	3.5	4.5	5.5	6.5	7.5	8.5	9.5	10.5	11.5	12.5	13.5	14.5	15.5	16.5	17.5	18.5	19.5	20.5	21.5	22.5	23.5	24.5	25.5	26.5	27.5	28.5	29.5	30.5
8	2.02853	14.7731	2.00105	14.573		8	8.76826	10.7693	78.4292			8.5	0.977302	0.00132481	4.69077e-05	1.19861e-05	1.58966e-08				7	4	5	6	7	8	9	10	11	12	13	14	15	16	17	18	19	20	21	22	23	24	25	26	27	28	29	30	31
9	1.90226	13.8535	1.87184	13.632		9	8.01291	9.88475	71.9873			9.5	0.938216	0.00281378	3.4142e-05	1.41222e-05	3.05857e-08				8	4.5	5.5	6.5	7.5	8.5	9.5	10.5	11.5	12.5	13.5	14.5	15.5	16.5	17.5	18.5	19.5	20.5	21.5	22.5	23.5	24.5	25.5	26.5	27.5	28.5	29.5	30.5	31.5
10	1.84034	13.4026	1.80335	13.1332		10	7.20651	9.00987	65.6158			10.5	0.882497	0.00570333	2.62889e-05	1.80749e-05	6.0234e-08				9	5	6	7	8	9	10	11	12	13	14	15	16	17	18	19	20	21	22	23	24	25	26	27	28	29	30	31	32
11	1.8112	13.1903	1.76813	12.8767		11	6.40408	8.17221	59.5154			11.5	0.813318	0.0108773	2.22141e-05	2.46248e-05	1.14208e-07				10	5.5	6.5	7.5	8.5	9.5	10.5	11.5	12.5	13.5	14.5	15.5	16.5	17.5	18.5	19.5	20.5	21.5	22.5	23.5	24.5	25.5	26.5	27.5	28.5	29.5	30.5	31.5	32.5
12	1.79819	13.0956	1.74466	12.7058		12	5.639	7.38366	53.7727			12.5	0.734421	0.0193727	2.10326e-05	3.43459e-05	2.03605e-07				11	6	7	8	9	10	11	12	13	14	15	16	17	18	19	20	21	22	23	24	25	26	27	28	29	30	31	32	33
13	1.79262	13.055	1.71437	12.4852		13	4.92936	6.64372	48.384			13.5	0.649779	0.0321055	2.19492e-05	4.72291e-05	3.38313e-07				12	6.5	7.5	8.5	9.5	10.5	11.5	12.5	13.5	14.5	15.5	16.5	17.5	18.5	19.5	20.5	21.5	22.5	23.5	24.5	25.5	26.5	27.5	28.5	29.5	30.5	31.5	32.5	33.5
14	1.7902	13.0374	1.67709	12.2136		14	4.28345	5.96054	43.4086			14.5	0.563279	0.0494562	2.4142e-05	6.23352e-05	5.22531e-07				13	7.5	8.5	9.5	10.5	11.5	12.5	13.5	14.5	15.5	16.5	17.5	18.5	19.5	20.5	21.5	22.5	23.5	24.5	25.5	26.5	27.5	28.5	29.5	30.5	31.5	32.5	33.5	34.5
15	1.78918	13.03	1.62817	11.8574		15	3.70362	5.33179	38.8296			15.5	0.47843	0.0708556	2.67498e-05	7.77032e-05	7.5025e-07				14	8.5	9.5	10.5	11.5	12.5	13.5	14.5	15.5	16.5	17.5	18.5	19.5	20.5	21.5	22.5	23.5	24.5	25.5	26.5	27.5	28.5	29.5	30.5	31.5	32.5	33.5	34.5	35.5
16	1.78877	13.027	1.56379	11.3886		16	3.18859	4.75238	34.61			16.5	0.398153	0.0945853	2.89868e-05	9.06882e-05	1.00305e-06				15	9.5	10.5	11.5	12.5	13.5	14.5	15.5	16.5	17.5	18.5	19.5	20.5	21.5	22.5	23.5	24.5	25.5	26.5	27.5	28.5	29.5	30.5	31.5	32.5	33.5	34.5	35.5	36.5
17	1.78861	13.0259	1.48078	10.784		17	2.73496	4.21574	30.7018			17.5	0.324652	0.11796	3.03469e-05	9.86995e-05	1.25211e-06				16	10.5	11.5	12.5	13.5	14.5	15.5	16.5	17.5	18.5	19.5	20.5	21.5	22.5	23.5	24.5	25.5	26.5	27.5	28.5	29.5	30.5	31.5	32.5	33.5	34.5	35.5	36.5	37.5
18	1.78856	13.0255	1.37685	10.0271		18	2.33819	3.71504	27.0554			18.5	0.259373	0.137899	3.08066e-05	0.000100052	1.46447e-06				17	11.5	12.5	13.5	14.5	15.5	16.5	17.5	18.5	19.5	20.5	21.5	22.5	23.5	24.5	25.5	26.5	27.5	28.5	29.5	30.5	31.5	32.5	33.5	34.5	35.5	36.5	37.5	38.5
19	1.78855	13.0254	1.25095	9.11023		19	1.99317	3.24412	23.6258			19.5	0.203033	0.151689	3.09281e-05	9.45356e-05	1.61157e-06				18	12.5	13.5	14.5	15.5	16.5	17.5	18.5	19.5	20.5	21.5	22.5	23.5	24.5	25.5	26.5	27.5	28.5	29.5	30.5	31.5	32.5	33.5	34.5	35.5	36.5	37.5	38.5	39.5
20	1.78856	13.0254	1.1071	8.06262		20	1.69465	2.80175	20.4042			20.5	0.15572	0.157648	3.18233e-05	8.34212e-05	1.67667e-06				19	13.5	14.5	15.5	16.5	17.5	18.5	19.5	20.5	21.5	22.5	23.5	24.5	25.5	26.5	27.5	28.5	29.5	30.5	31.5	32.5	33.5	34.5	35.5	36.5	37.5	38.5	39.5	40.5
21	1.78856	13.0255	0.9526	6.93747		21	1.43746	2.39006	17.406			21.5	0.11702	0.155453	3.50112e-05	6.89484e-05	1.65844e-06				20	14.5	15.5	16.5	17.5	18.5	19.5	20.5	21.5	22.5	23.5	24.5	25.5	26.5	27.5	28.5	29.5	30.5	31.5	32.5	33.5	34.5	35.5	36.5	37.5	38.5	39.5	40.5	41.5
22	1.78858	13.0256	0.793905	5.78174		22	1.21673	2.01063	14.6428			22.5	0.0861616	0.146059	4.22406e-05	5.35655e-05	1.56993e-06				21	15.5	16.5	17.5	18.5	19.5	20.5	21.5	22.5	23.5	24.5	25.5	26.5	27.5	28.5	29.5	30.5	31.5	32.5	33.5	34.5	35.5	36.5	37.5	38.5	39.5	40.5	41.5	42.5
23	1.78862	13.0259	0.644314	4.69232		23	1.02791	1.67222	12.1782			23.5	0.0621589	0.131304	5.53231e-05	3.92765e-05	1.43377e-06				22	16.5	17.5	18.5	19.5	20.5	21.5	22.5	23.5	24.5	25.5	26.5	27.5	28.5	29.5	30.5	31.5	32.5	33.5	34.5	35.5	36.5	37.5	38.5	39.5	40.5	41.5	42.5	43.5
24	1.78868	13.0263	0.51626	3.75975		24	0.866871	1.38313	10.0729			24.5	0.0439369	0.113391	7.59714e-05	2.73048e-05	1.27585e-06				23	17.5	18.5	19.5	20.5	21.5	22.5	23.5	24.5	25.5	26.5	27.5	28.5	29.5	30.5	31.5	32.5	33.5	34.5	35.5	36.5	37.5	38.5	39.5	40.5	41.5	42.5	43.5	44.5
25	1.04497	7.61016	0.399385	2.90858		25	0.878652	1.27804	9.30751			25.5	0.0304294	0.0944196	0.000105601	1.80884e-05	1.11962e-06				24	18.5	19.5	20.5	21.5	22.5	23.5	24.5	25.5	26.5	27.5	28.5	29.5	30.5	31.5	32.5	33.5	34.5	35.5	36.5	37.5	38.5	39.5	40.5	41.5	42.5	43.5	44.5	45.5
26	0.22611	1.64668	0.108244	0.788308		26	1.02737	1.13561	8.27027			26.5	0.0206487	0.0760729	0.000145064	1.14848e-05	9.82178e-07
27	0.0682373	0.496949	0.0349975	0.254875		27	0.984153	1.01915	7.42213			27.5	0.0137287	0.0594915	0.000194339	7.03775e-06	8.7274e-07
28	0.0300066	0.218528	0.0150687	0.109741		28	0.894529	0.909598	6.6243			28.5	0.00894342	0.0452882	0.000252249	4.19979e-06	7.93045e-07
29	0.0172466	0.125601	0.00816805	0.0594851		29	0.797705	0.805873	5.8689			29.5	0.0057084	0.0336494	0.000316304	2.4707e-06	7.39008e-07
30	0.0121358	0.0883809	0.0052372	0.0381408		30	0.703647	0.708884	5.16256			30.5	0.00356995	0.0244645	0.000382757	1.4574e-06	7.02954e-07
31	0.00989937	0.0720938	0.00387269	0.0282035		31	0.615823	0.619696	4.51304			31.5	0.00218749	0.0174483	0.00044688	8.81368e-07	6.75868e-07			Relative Age During Drug Pulse (with retardation)
32	0.00889446	0.0647754	0.00313968	0.0228652		32	0.535611	0.53875	3.92354			32.5	0.00131331	0.012239	0.000503428	5.60119e-07	6.49291e-07
33	0.0084423	0.0614824	0.00271642	0.0197828		33	0.46344	0.466157	3.39486			33.5	0.000894342	0.00846529	0.000547217	3.81412e-07	6.16668e-07				Time Dur	Parasite Age at start of treatment (h)
34	0.00824232	0.060026	0.00241684	0.017601		34	0.399232	0.401649	2.92507			34.5	0.00137287	0.00578806	0.000573741	2.7984e-07	5.74072e-07				ing Pulse	0.5	1.5	2.5	3.5	4.5	5.5	6.5	7.5	8.5	9.5	10.5	11.5	12.5	13.5	14.5	15.5	16.5	17.5	18.5	19.5	20.5	21.5	22.5	23.5	24.5	25.5	26.5	27.5
35	0.00815536	0.0593928	0.00219294	0.0159704		35	0.34261	0.344803	2.51109			35.5	0.00206487	0.00392072	0.00057979	2.19167e-07	5.20375e-07				(h)	Actual Parasite Age During Treatment
36	0.00811928	0.05913	0.00199718	0.0145448		36	0.293038	0.295035	2.14864			36.5	0.00304294	0.00263497	0.000564037	1.80432e-07	4.56954e-07				0	0.5	1.5	2.5	3.5	4.5	5.5	6.5	7.5	8.5	9.5	10.5	11.5	12.5	13.5	14.5	15.5	16.5	17.5	18.5	19.5	20.5	21.5	22.5	23.5	24.5	25.5	26.5	27.5
37	0.00811081	0.0590683	0.0016795	0.0122313		37	0.249896	0.251576	1.83214			37.5	0.00439369	0.00175752	0.000527516	1.54591e-07	3.87108e-07				1	1	2	3	4	5	6	7	8	9	10	11	12	13	14	15	16	17	18	19	20	21	22	23	24	25	26	27	28
38	0.00811438	0.0590943	0.00142077	0.010347		38	0.212543	0.213964	1.55823			38.5	0.00621589	0.00116213	0.000473819	1.38284e-07	3.15278e-07				2	1.5	2.5	3.5	4.5	5.5	6.5	7.5	8.5	9.5	10.5	11.5	12.5	13.5	14.5	15.5	16.5	17.5	18.5	19.5	20.5	21.5	22.5	23.5	24.5	25.5	26.5	27.5	28.5
39	0.00812626	0.0591808	0.0012149	0.00884771		39	0.180344	0.181559	1.32223			39.5	0.00861616	0.000759913	0.000408794	1.31503e-07	2.46179e-07				3	2	3	4	5	6	7	8	9	10	11	12	13	14	15	16	17	18	19	20	21	22	23	24	25	26	27	28	29
40	0.00814638	0.0593273	0.00105701	0.00769787		40	0.152695	0.153752	1.11972			40.5	0.011702	0.000489838	0.000339612	1.36206e-07	1.83963e-07				4	2.5	3.5	4.5	5.5	6.5	7.5	8.5	9.5	10.5	11.5	12.5	13.5	14.5	15.5	16.5	17.5	18.5	19.5	20.5	21.5	22.5	23.5	24.5	25.5	26.5	27.5	28.5	29.5
41	0.00817708	0.0595509	0.000943737	0.00687292		41	0.129033	0.129976	0.946574			41.5	0.015572	0.000310457	0.000273333	1.55213e-07	1.3154e-07				5	3	4	5	6	7	8	9	10	11	12	13	14	15	16	17	18	19	20	21	22	23	24	25	26	27	28	29	30
42	0.00822278	0.0598837	0.000873892	0.00636426		42	0.108844	0.109717	0.799035			42.5	0.0203033	0.000193446	0.000215386	1.91097e-07	9.02135e-08				6	3.5	4.5	5.5	6.5	7.5	8.5	9.5	10.5	11.5	12.5	13.5	14.5	15.5	16.5	17.5	18.5	19.5	20.5	21.5	22.5	23.5	24.5	25.5	26.5	27.5	28.5	29.5	30.5
43	0.00829028	0.0603753	0.000849151	0.00618408		43	0.0916641	0.0925133	0.673743			43.5	0.0259373	0.000119028	0.000168542	2.45117e-07	5.96982e-08				7	4	5	6	7	8	9	10	11	12	13	14	15	16	17	18	19	20	21	22	23	24	25	26	27	28	29	30	31
44	0.00838947	0.0610977	0.000875133	0.0063733		44	0.0770811	0.0779563	0.567729			44.5	0.0324652	7.30722e-05	0.000132802	3.16513e-07	3.85087e-08				8	4.5	5.5	6.5	7.5	8.5	9.5	10.5	11.5	12.5	13.5	14.5	15.5	16.5	17.5	18.5	19.5	20.5	21.5	22.5	23.5	24.5	25.5	26.5	27.5	28.5	29.5	30.5	31.5
45	0.00853414	0.0621512	0.00096219	0.00700731		45	0.0647291	0.0656913	0.478408			45.5	0.0398153	4.54406e-05	0.000106182	4.02382e-07	2.45459e-08				9	5	6	7	8	9	10	11	12	13	14	15	16	17	18	19	20	21	22	23	24	25	26	27	28	29	30	31	32
46	0.00874298	0.0636722	0.00112588	0.00819944		46	0.0542876	0.0554134	0.403557			46.5	0.047843	2.90594e-05	8.59437e-05	4.9812e-07	1.56739e-08				10	5.5	6.5	7.5	8.5	9.5	10.5	11.5	12.5	13.5	14.5	15.5	16.5	17.5	18.5	19.5	20.5	21.5	22.5	23.5	24.5	25.5	26.5	27.5	28.5	29.5	30.5	31.5	32.5
47	0.00904049	0.0658388	0.00139205	0.0101378		47	0.0454769	0.0468689	0.341331			47.5	0.0563279	1.92847e-05	6.96896e-05	5.98146e-07	1.01153e-08				11	6	7	8	9	10	11	12	13	14	15	16	17	18	19	20	21	22	23	24	25	26	27	28	29	30	31	32	33
48	0.00945745	0.0688754	0.00179719	0.0130883		48	0.0380547	0.0398519	0.290228												12	6.5	7.5	8.5	9.5	10.5	11.5	12.5	13.5	14.5	15.5	16.5	17.5	18.5	19.5	20.5	21.5	22.5	23.5	24.5	25.5	26.5	27.5	28.5	29.5	30.5	31.5	32.5	33.5
49	0.00332632	0.0242245	0.00253568	0.0184665		49	0.0320766	0.0346123	0.25207												13	7.5	8.5	9.5	10.5	11.5	12.5	13.5	14.5	15.5	16.5	17.5	18.5	19.5	20.5	21.5	22.5	23.5	24.5	25.5	26.5	27.5	28.5	29.5	30.5	31.5	32.5	33.5	34.5
50	0.00252562	0.0183932	0.00231785	0.0168801		50	0.0273263	0.0296441	0.215888												14	8.5	9.5	10.5	11.5	12.5	13.5	14.5	15.5	16.5	17.5	18.5	19.5	20.5	21.5	22.5	23.5	24.5	25.5	26.5	27.5	28.5	29.5	30.5	31.5	32.5	33.5	34.5	35.5
51	0.00206207	0.0150174	0.00197437	0.0143787		51	0.0233873	0.0253617	0.184701												15	9.5	10.5	11.5	12.5	13.5	14.5	15.5	16.5	17.5	18.5	19.5	20.5	21.5	22.5	23.5	24.5	25.5	26.5	27.5	28.5	29.5	30.5	31.5	32.5	33.5	34.5	35.5	36.5
52	0.00170341	0.0124054	0.0016573	0.0120696		52	0.0200876	0.0217449	0.158361												16	10.5	11.5	12.5	13.5	14.5	15.5	16.5	17.5	18.5	19.5	20.5	21.5	22.5	23.5	24.5	25.5	26.5	27.5	28.5	29.5	30.5	31.5	32.5	33.5	34.5	35.5	36.5	37.5
53	0.00141286	0.0102894	0.00138166	0.0100622		53	0.0172322	0.0186139	0.135558												17	11.5	12.5	13.5	14.5	15.5	16.5	17.5	18.5	19.5	20.5	21.5	22.5	23.5	24.5	25.5	26.5	27.5	28.5	29.5	30.5	31.5	32.5	33.5	34.5	35.5	36.5	37.5	38.5
54	0.00122549	0.00892483	0.00120195	0.00875337		54	0.0147514	0.0159533	0.116183												18	12.5	13.5	14.5	15.5	16.5	17.5	18.5	19.5	20.5	21.5	22.5	23.5	24.5	25.5	26.5	27.5	28.5	29.5	30.5	31.5	32.5	33.5	34.5	35.5	36.5	37.5	38.5	39.5
55	0.00110064	0.00801562	0.00108028	0.00786731		55	0.0125892	0.0136695	0.0995504												19	13.5	14.5	15.5	16.5	17.5	18.5	19.5	20.5	21.5	22.5	23.5	24.5	25.5	26.5	27.5	28.5	29.5	30.5	31.5	32.5	33.5	34.5	35.5	36.5	37.5	38.5	39.5	40.5
56	0.00103238	0.00751849	0.0010141	0.00738533		56	0.0107093	0.0117234	0.0853777												20	14.5	15.5	16.5	17.5	18.5	19.5	20.5	21.5	22.5	23.5	24.5	25.5	26.5	27.5	28.5	29.5	30.5	31.5	32.5	33.5	34.5	35.5	36.5	37.5	38.5	39.5	40.5	41.5
57	0.000995312	0.00724852	0.000978024	0.00712262		57	0.00908099	0.010059	0.0732564												21	15.5	16.5	17.5	18.5	19.5	20.5	21.5	22.5	23.5	24.5	25.5	26.5	27.5	28.5	29.5	30.5	31.5	32.5	33.5	34.5	35.5	36.5	37.5	38.5	39.5	40.5	41.5	42.5
58	0.000980433	0.00714017	0.000963874	0.00701957		58	0.0076784	0.00864227	0.0629387												22	16.5	17.5	18.5	19.5	20.5	21.5	22.5	23.5	24.5	25.5	26.5	27.5	28.5	29.5	30.5	31.5	32.5	33.5	34.5	35.5	36.5	37.5	38.5	39.5	40.5	41.5	42.5	43.5
59	0.000974921	0.00710002	0.000958773	0.00698242		59	0.00647699	0.00743576	0.0541522												23	17.5	18.5	19.5	20.5	21.5	22.5	23.5	24.5	25.5	26.5	27.5	28.5	29.5	30.5	31.5	32.5	33.5	34.5	35.5	36.5	37.5	38.5	39.5	40.5	41.5	42.5	43.5	44.5
60	0.000975159	0.00710175	0.000959233	0.00698577		60	0.00545283	0.00641206	0.0466969												24	18.5	19.5	20.5	21.5	22.5	23.5	24.5	25.5	26.5	27.5	28.5	29.5	30.5	31.5	32.5	33.5	34.5	35.5	36.5	37.5	38.5	39.5	40.5	41.5	42.5	43.5	44.5	45.5
61	0.000981381	0.00714707	0.00096545	0.00703104		61	0.004583	0.00554845	0.0404075
62	0.000988418	0.00719832	0.000971729	0.00707677		62	0.00384638	0.00481811	0.0350886
63	0.000996272	0.00725551	0.000977521	0.00711895		63	0.00322401	0.00420153	0.0305984
64	0.00100492	0.00731851	0.000981717	0.00714952		64	0.00269921	0.00368093	0.026807
65	0.00101426	0.00738651	0.000982314	0.00715386		65	0.00225743	0.00323974	0.023594
66	0.00102407	0.00745795	0.000976034	0.00710813		66	0.0018861	0.00286213	0.0208439											Absolute Age Of Unviable Parasites During Drug Pulse (with retardation)
67	0.00103405	0.00753067	0.000957975	0.00697661		67	0.00157441	0.00253238	0.0184425
68	0.00104389	0.00760226	0.000923429	0.00672502		68	0.00131311	0.00223654	0.0162879												Time Dur	Parasite Age at start of treatment (h)
69	0.00105324	0.00767036	0.000868257	0.00632323		69	0.0010943	0.00196256	0.0142927												ing Pulse	0.5	1.5	2.5	3.5	4.5	5.5	6.5	7.5	8.5	9.5	10.5	11.5	12.5	13.5	14.5	15.5	16.5	17.5	18.5	19.5	20.5	21.5	22.5	23.5	24.5	25.5	26.5	27.5
70	0.00106183	0.00773291	0.000787961	0.00573845		70	0.00091128	0.00169924	0.012375												(h)	Absolute Age of Parasites Becoming Unviable
71	0.00106944	0.0077884	0.000691559	0.00503639		71	0.000758337	0.0014499	0.0105591
72	0.00107597	0.00783591	0.000596568	0.0043446		72	0.000630647	0.00122722	0.00893739												0.5	0.75	1.75	2.75	3.75	4.75	5.75	6.75	7.75	8.75	9.75	10.75	11.75	12.75	13.75	14.75	15.75	16.75	17.75	18.75	19.75	20.75	21.75	22.75	23.75	24.75	25.75	26.75	27.75
73	0.000794923	0.00578915	0.000472564	0.00344153		73	0.000636593	0.00110916	0.00807762												1.5	1.25	2.25	3.25	4.25	5.25	6.25	7.25	8.25	9.25	10.25	11.25	12.25	13.25	14.25	15.25	16.25	17.25	18.25	19.25	20.25	21.25	22.25	23.25	24.25	25.25	26.25	27.25	28.25
74	0.000272894	0.00198739	0.0002016	0.00146819		74	0.000799942	0.00100154	0.00729389												2.5	1.75	2.75	3.75	4.75	5.75	6.75	7.75	8.75	9.75	10.75	11.75	12.75	13.75	14.75	15.75	16.75	17.75	18.75	19.75	20.75	21.75	22.75	23.75	24.75	25.75	26.75	27.75	28.75
75	0.000123568	0.000899905	0.000101818	0.000741508		75	0.000811092	0.000912911	0.00664842												3.5	2.25	3.25	4.25	5.25	6.25	7.25	8.25	9.25	10.25	11.25	12.25	13.25	14.25	15.25	16.25	17.25	18.25	19.25	20.25	21.25	22.25	23.25	24.25	25.25	26.25	27.25	28.25	29.25
76	7.29758e-05	0.000531458	6.27602e-05	0.000457061		76	0.00076536	0.00082812	0.00603092												4.5	2.75	3.75	4.75	5.75	6.75	7.75	8.75	9.75	10.75	11.75	12.75	13.75	14.75	15.75	16.75	17.75	18.75	19.75	20.75	21.75	22.75	23.75	24.75	25.75	26.75	27.75	28.75	29.75
77	5.01301e-05	0.000365081	4.38231e-05	0.000319149		77	0.000701532	0.000745356	0.00542817												5.5	3.25	4.25	5.25	6.25	7.25	8.25	9.25	10.25	11.25	12.25	13.25	14.25	15.25	16.25	17.25	18.25	19.25	20.25	21.25	22.25	23.25	24.25	25.25	26.25	27.25	28.25	29.25	30.25
78	3.83687e-05	0.000279426	3.34951e-05	0.000243934		78	0.000632266	0.000665761	0.00484852												6.5	3.75	4.75	5.75	6.75	7.75	8.75	9.75	10.75	11.75	12.75	13.75	14.75	15.75	16.75	17.75	18.75	19.75	20.75	21.75	22.75	23.75	24.75	25.75	26.75	27.75	28.75	29.75	30.75
79	3.19481e-05	0.000232667	2.76448e-05	0.000201328		79	0.00056298	0.000590624	0.00430132												7.5	4.25	5.25	6.25	7.25	8.25	9.25	10.25	11.25	12.25	13.25	14.25	15.25	16.25	17.25	18.25	19.25	20.25	21.25	22.25	23.25	24.25	25.25	26.25	27.25	28.25	29.25	30.25	31.25
80	2.85191e-05	0.000207695	2.43093e-05	0.000177037		80	0.00049651	0.000520819	0.00379295												8.5	4.75	5.75	6.75	7.75	8.75	9.75	10.75	11.75	12.75	13.75	14.75	15.75	16.75	17.75	18.75	19.75	20.75	21.75	22.75	23.75	24.75	25.75	26.75	27.75	28.75	29.75	30.75	31.75
81	2.67596e-05	0.000194881	2.24773e-05	0.000163694		81	0.000434471	0.000456949	0.0033278												9.5	5.25	6.25	7.25	8.25	9.25	10.25	11.25	12.25	13.25	14.25	15.25	16.25	17.25	18.25	19.25	20.25	21.25	22.25	23.25	24.25	25.25	26.25	27.25	28.25	29.25	30.25	31.25	32.25
82	2.59134e-05	0.000188719	2.14133e-05	0.000155946		82	0.000377742	0.000399156	0.00290692												10.5	5.75	6.75	7.75	8.75	9.75	10.75	11.75	12.75	13.75	14.75	15.75	16.75	17.75	18.75	19.75	20.75	21.75	22.75	23.75	24.75	25.75	26.75	27.75	28.75	29.75	30.75	31.75	32.75
83	2.55199e-05	0.000185853	2.07867e-05	0.000151382		83	0.000326677	0.000347463	0.00253046												11.5	6.25	7.25	8.25	9.25	10.25	11.25	12.25	13.25	14.25	15.25	16.25	17.25	18.25	19.25	20.25	21.25	22.25	23.25	24.25	25.25	26.25	27.25	28.25	29.25	30.25	31.25	32.25	33.25
84	2.53441e-05	0.000184572	2.03095e-05	0.000147907		84	0.000281256	0.000301565	0.0021962												12.5	7	8	9	10	11	12	13	14	15	16	17	18	19	20	21	22	23	24	25	26	27	28	29	30	31	32	33	34
85	2.52682e-05	0.00018402	1.96133e-05	0.000142837		85	0.000241228	0.000260841	0.00189962												13.5	8	9	10	11	12	13	14	15	16	17	18	19	20	21	22	23	24	25	26	27	28	29	30	31	32	33	34	35
86	2.52355e-05	0.000183782	1.89107e-05	0.00013772		86	0.000206211	0.000225121	0.00163948												14.5	9	10	11	12	13	14	15	16	17	18	19	20	21	22	23	24	25	26	27	28	29	30	31	32	33	34	35	36
87	2.52223e-05	0.000183685	1.81484e-05	0.000132168		87	0.000175762	0.00019391	0.00141218												15.5	10	11	12	13	14	15	16	17	18	19	20	21	22	23	24	25	26	27	28	29	30	31	32	33	34	35	36	37
88	2.52178e-05	0.000183653	1.72786e-05	0.000125834		88	0.000149419	0.000166698	0.00121401												16.5	11	12	13	14	15	16	17	18	19	20	21	22	23	24	25	26	27	28	29	30	31	32	33	34	35	36	37	38
89	2.52175e-05	0.00018365	1.62576e-05	0.000118399		89	0.000126728	0.000142986	0.00104132												17.5	12	13	14	15	16	17	18	19	20	21	22	23	24	25	26	27	28	29	30	31	32	33	34	35	36	37	38	39
90	2.52192e-05	0.000183663	1.50491e-05	0.000109597		90	0.000107257	0.000122306	0.000890712												18.5	13	14	15	16	17	18	19	20	21	22	23	24	25	26	27	28	29	30	31	32	33	34	35	36	37	38	39	40
91	2.52224e-05	0.000183686	1.36308e-05	9.92689e-05		91	9.06031e-05	0.000104234	0.0007591												19.5	14	15	16	17	18	19	20	21	22	23	24	25	26	27	28	29	30	31	32	33	34	35	36	37	38	39	40	41
92	2.52269e-05	0.000183719	1.20375e-05	8.7665e-05		92	7.64016e-05	8.84391e-05	0.000644072												20.5	15	16	17	18	19	20	21	22	23	24	25	26	27	28	29	30	31	32	33	34	35	36	37	38	39	40	41	42
93	2.52333e-05	0.000183766	1.03435e-05	7.5328e-05		93	6.43231e-05	7.46666e-05	0.000543772												21.5	16	17	18	19	20	21	22	23	24	25	26	27	28	29	30	31	32	33	34	35	36	37	38	39	40	41	42	43
94	2.52428e-05	0.000183835	8.61879e-06	6.27678e-05		94	5.40747e-05	6.26935e-05	0.000456576												22.5	17	18	19	20	21	22	23	24	25	26	27	28	29	30	31	32	33	34	35	36	37	38	39	40	41	42	43	44
95	2.52578e-05	0.000183944	7.00859e-06	5.10412e-05		95	4.53977e-05	5.24063e-05	0.000381657												23.5	18	19	20	21	22	23	24	25	26	27	28	29	30	31	32	33	34	35	36	37	38	39	40	41	42	43	44	45
96	2.52827e-05	0.000184125	5.64823e-06	4.11342e-05		96	3.80654e-05	4.37137e-05	0.000318352
																				Relative Age Of Unviable Parasites During Drug Pulse (with retardation)
																					Time Dur	Parasite Age at start of treatment (h)
																					ing Pulse	0.5	1.5	2.5	3.5	4.5	5.5	6.5	7.5	8.5	9.5	10.5	11.5	12.5	13.5	14.5	15.5	16.5	17.5	18.5	19.5	20.5	21.5	22.5	23.5	24.5	25.5	26.5	27.5
																					(h)	Absolute Age of Parasites Becoming Unviable
																					0.5	0.75	1.75	2.75	3.75	4.75	5.75	6.75	7.75	8.75	9.75	10.75	11.75	12.75	13.75	14.75	15.75	16.75	17.75	18.75	19.75	20.75	21.75	22.75	23.75	24.75	25.75	26.75	27.75
																					1.5	1.25	2.25	3.25	4.25	5.25	6.25	7.25	8.25	9.25	10.25	11.25	12.25	13.25	14.25	15.25	16.25	17.25	18.25	19.25	20.25	21.25	22.25	23.25	24.25	25.25	26.25	27.25	28.25
																					2.5	1.75	2.75	3.75	4.75	5.75	6.75	7.75	8.75	9.75	10.75	11.75	12.75	13.75	14.75	15.75	16.75	17.75	18.75	19.75	20.75	21.75	22.75	23.75	24.75	25.75	26.75	27.75	28.75
																					3.5	2.25	3.25	4.25	5.25	6.25	7.25	8.25	9.25	10.25	11.25	12.25	13.25	14.25	15.25	16.25	17.25	18.25	19.25	20.25	21.25	22.25	23.25	24.25	25.25	26.25	27.25	28.25	29.25
																					4.5	2.75	3.75	4.75	5.75	6.75	7.75	8.75	9.75	10.75	11.75	12.75	13.75	14.75	15.75	16.75	17.75	18.75	19.75	20.75	21.75	22.75	23.75	24.75	25.75	26.75	27.75	28.75	29.75
																					5.5	3.25	4.25	5.25	6.25	7.25	8.25	9.25	10.25	11.25	12.25	13.25	14.25	15.25	16.25	17.25	18.25	19.25	20.25	21.25	22.25	23.25	24.25	25.25	26.25	27.25	28.25	29.25	30.25
																					6.5	3.75	4.75	5.75	6.75	7.75	8.75	9.75	10.75	11.75	12.75	13.75	14.75	15.75	16.75	17.75	18.75	19.75	20.75	21.75	22.75	23.75	24.75	25.75	26.75	27.75	28.75	29.75	30.75
																					7.5	4.25	5.25	6.25	7.25	8.25	9.25	10.25	11.25	12.25	13.25	14.25	15.25	16.25	17.25	18.25	19.25	20.25	21.25	22.25	23.25	24.25	25.25	26.25	27.25	28.25	29.25	30.25	31.25
																					8.5	4.75	5.75	6.75	7.75	8.75	9.75	10.75	11.75	12.75	13.75	14.75	15.75	16.75	17.75	18.75	19.75	20.75	21.75	22.75	23.75	24.75	25.75	26.75	27.75	28.75	29.75	30.75	31.75
																					9.5	5.25	6.25	7.25	8.25	9.25	10.25	11.25	12.25	13.25	14.25	15.25	16.25	17.25	18.25	19.25	20.25	21.25	22.25	23.25	24.25	25.25	26.25	27.25	28.25	29.25	30.25	31.25	32.25
																					10.5	5.75	6.75	7.75	8.75	9.75	10.75	11.75	12.75	13.75	14.75	15.75	16.75	17.75	18.75	19.75	20.75	21.75	22.75	23.75	24.75	25.75	26.75	27.75	28.75	29.75	30.75	31.75	32.75
																					11.5	6.25	7.25	8.25	9.25	10.25	11.25	12.25	13.25	14.25	15.25	16.25	17.25	18.25	19.25	20.25	21.25	22.25	23.25	24.25	25.25	26.25	27.25	28.25	29.25	30.25	31.25	32.25	33.25
																					12.5	7	8	9	10	11	12	13	14	15	16	17	18	19	20	21	22	23	24	25	26	27	28	29	30	31	32	33	34
																					13.5	8	9	10	11	12	13	14	15	16	17	18	19	20	21	22	23	24	25	26	27	28	29	30	31	32	33	34	35
																					14.5	9	10	11	12	13	14	15	16	17	18	19	20	21	22	23	24	25	26	27	28	29	30	31	32	33	34	35	36
																					15.5	10	11	12	13	14	15	16	17	18	19	20	21	22	23	24	25	26	27	28	29	30	31	32	33	34	35	36	37
																					16.5	11	12	13	14	15	16	17	18	19	20	21	22	23	24	25	26	27	28	29	30	31	32	33	34	35	36	37	38
																					17.5	12	13	14	15	16	17	18	19	20	21	22	23	24	25	26	27	28	29	30	31	32	33	34	35	36	37	38	39
																					18.5	13	14	15	16	17	18	19	20	21	22	23	24	25	26	27	28	29	30	31	32	33	34	35	36	37	38	39	40
																					19.5	14	15	16	17	18	19	20	21	22	23	24	25	26	27	28	29	30	31	32	33	34	35	36	37	38	39	40	41
																					20.5	15	16	17	18	19	20	21	22	23	24	25	26	27	28	29	30	31	32	33	34	35	36	37	38	39	40	41	42
																					21.5	16	17	18	19	20	21	22	23	24	25	26	27	28	29	30	31	32	33	34	35	36	37	38	39	40	41	42	43
																					22.5	17	18	19	20	21	22	23	24	25	26	27	28	29	30	31	32	33	34	35	36	37	38	39	40	41	42	43	44
																					23.5	18	19	20	21	22	23	24	25	26	27	28	29	30	31	32	33	34	35	36	37	38	39	40	41	42	43	44	45
[truncated: 325 more columns]
